# Supplementary material for: [N,N,N′,N′-Tetra­kis(benzimidazol-2-yl­meth­yl)cyclo­hexane-1,2-diamine]­nickel(II) dinitrate dihydrate
Source: Acta Crystallogr Sect E Struct Rep Online. 2008 Oct 4;64(Pt 11):m1361–2. doi: 10.1107/S1600536808031553 (PMC2959773; doi:10.1107/S1600536808031553)
Supplement: Supplementary file 1 [file e-64-m1361-sup1.cif]

##############################################################################
###                                                                        ###
###        Electronic paper (Acta Crystallographica Section E)             ###
###                                                                        ###
##############################################################################
#                                                                            #
# This CIF contains the data in a paper accepted for publication in Acta     #
# Crystallographica Section E. It conforms to the requirements of Notes      #
# for Authors for Section E, and has been peer reviewed under the auspices   #
# of the IUCr Commission on Journals.                                        #
#                                                                            #
# Full details of the Crystallographic Information File format               #
# are given in the paper "The Crystallographic Information File (CIF):       #
# a New Standard Archive File for Crystallography" by S. R. Hall, F. H.      #
# Allen and I. D. Brown [Acta Cryst. (1991), A47, 655-685].                  #
#                                                                            #
# The current version of the core CIF dictionary is obtainable from          #
# ftp://ftp.iucr.org/pub/cif_core.dic. The current version number is 2.4.    #
#                                                                            #
# Software is freely available for graphical display of the structure(s) in  #
# this CIF.  For information consult the CIF home page http://www.iucr.org/  #
# cif/home.html                                                              #
#                                                                            #
# This file may be used for bona fide research purposes within the           #
# scientific community so long as proper attribution is given to the journal # 
# article from which it was obtained.                                        #
#                                                                            #
##############################################################################
                                             
data_global
_audit_creation_method     'form.cif (version 2.0)'
_journal_data_validation_number     ?
_journal_date_recd_electronic     2008-09-23
_journal_date_accepted     2008-09-30
_journal_name_full     'Acta Crystallographica, Section E'
_journal_year     2008
_journal_volume     64
_journal_issue     11
_journal_page_first     m1361
_journal_page_last     m1362
_journal_paper_category     QM
_journal_coeditor_code     LH2699
_publ_contact_author_name     'Zuo-An Xiao'
_publ_contact_author_address
;
Department of Chemical and Biological Science
Xiangfan University
Xiangfan 441053
People's Republic of China
;
_publ_contact_author_email     'blueice8250@yahoo.com.cn'
_publ_contact_author_fax     '0086-0710-3592609'
_publ_contact_author_phone     '0086-0710-3592609'
_publ_section_title
;\
[<i>N</i>,<i>N</i>,<i>N'</i>,<i>N'</i>-Tetrakis(benzimidazol-2-ylmethyl)\
cyclohexane-1,2-diamine]nickel(II) dinitrate dihydrate
;
loop_
    _publ_author_name
    _publ_author_address
    'Dan Zhan'
;     Department of Chemical and Biological Science
      Xiangfan University
      Xiangfan 441053
      People's Republic of China
;
    'Zuo-An Xiao'
;     Department of Chemical and Biological Science
      Xiangfan University
      Xiangfan 441053
      People's Republic of China
;
data_I
_audit_creation_method     SHELXL-97
_chemical_name_systematic
;
[<i>N</i>,<i>N</i>,<i>N'</i>,<i>N'</i>-Tetrakis(benzimidazol-2-
ylmethyl)cyclohexane-1,2-diamine]nickel(II) dinitrate dihydrate
;
_chemical_name_common     ?
_chemical_formula_moiety     'C38 H38 N10 Ni 2+, 2(N O3 -), 2(H2 O)'
_chemical_formula_sum     'C38 H42 N12 Ni O8'
_chemical_formula_iupac     '[Ni (C38 H38 N10)] (N O3)2, 2H2 O'
_chemical_formula_weight     853.55
_chemical_melting_point     ?
_symmetry_cell_setting     Monoclinic
_symmetry_space_group_name_H-M     'C 2/c'
_symmetry_space_group_name_Hall     '-C 2yc'
loop_
    _symmetry_equiv_pos_as_xyz
    'x, y, z'
    '-x, y, -z+1/2'
    'x+1/2, y+1/2, z'
    '-x+1/2, y+1/2, -z+1/2'
    '-x, -y, -z'
    'x, -y, z-1/2'
    '-x+1/2, -y+1/2, -z'
    'x+1/2, -y+1/2, z-1/2'
_cell_length_a     15.3395(16)
_cell_length_b     13.1695(14)
_cell_length_c     19.606(2)
_cell_angle_alpha     90.00
_cell_angle_beta     98.501(2)
_cell_angle_gamma     90.00
_cell_volume     3917.2(7)
_cell_formula_units_Z     4
_cell_measurement_reflns_used     2061
_cell_measurement_theta_min     2.39
_cell_measurement_theta_max     22.11
_cell_measurement_temperature     292(2)
_exptl_crystal_description     plate
_exptl_crystal_colour     purple
_exptl_crystal_size_max     0.32
_exptl_crystal_size_mid     0.20
_exptl_crystal_size_min     0.10
_exptl_crystal_density_diffrn     1.447
_exptl_crystal_density_meas     ?
_exptl_crystal_density_method     'not measured'
_exptl_crystal_F_000     1784
_exptl_absorpt_coefficient_mu     0.565
_exptl_absorpt_correction_type     multi-scan
_exptl_absorpt_process_details     '(SADABS; Sheldrick, 1996)'
_exptl_absorpt_correction_T_min     0.8401
_exptl_absorpt_correction_T_max     0.9457
_exptl_special_details
;
;
_diffrn_ambient_temperature     292(2)
_diffrn_radiation_type     MoK\a
_diffrn_radiation_wavelength     0.71073
_diffrn_radiation_source     'fine-focus sealed tube'
_diffrn_radiation_monochromator     graphite
_diffrn_measurement_device_type     'Bruker SMART APEX CCD'
_diffrn_measurement_method     '\f and \w'
_diffrn_detector_area_resol_mean     ?
_diffrn_reflns_number     10917
_diffrn_reflns_av_R_equivalents     0.0743
_diffrn_reflns_av_sigmaI/netI     0.0797
_diffrn_reflns_theta_min     2.05
_diffrn_reflns_theta_max     25.99
_diffrn_reflns_theta_full     25.99
_diffrn_measured_fraction_theta_max     0.997
_diffrn_measured_fraction_theta_full     0.997
_diffrn_reflns_limit_h_min     -18
_diffrn_reflns_limit_h_max     17
_diffrn_reflns_limit_k_min     -10
_diffrn_reflns_limit_k_max     16
_diffrn_reflns_limit_l_min     -24
_diffrn_reflns_limit_l_max     24
_diffrn_standards_number     ?
_diffrn_standards_interval_count     ?
_diffrn_standards_interval_time     ?
_diffrn_standards_decay_%     ?
_refine_special_details
;
Refinement of <i>F</i>^2^ against ALL reflections. The weighted <i>R</i>-factor
<i>wR</i> and goodness of fit <i>S</i> are based on <i>F</i>^2^, conventional
<i>R</i>-factors <i>R</i> are based on <i>F</i>, with <i>F</i> set to zero for
negative <i>F</i>^2^. The threshold expression of <i>F</i>^2^ >
\s(<i>F</i>^2^) is used only for calculating <i>R</i>-factors(gt) <i>etc</i>.
and is not relevant to the choice of reflections for refinement.
<i>R</i>-factors based on <i>F</i>^2^ are statistically about twice as large
as those based on <i>F</i>, and <i>R</i>- factors based on ALL data will be
even larger.
;
_reflns_number_total     3847
_reflns_number_gt     2618
_reflns_threshold_expression     I>2\s(I)
_refine_ls_structure_factor_coef     Fsqd
_refine_ls_matrix_type     full
_refine_ls_R_factor_all     0.0835
_refine_ls_R_factor_gt     0.0558
_refine_ls_wR_factor_gt     0.1218
_refine_ls_wR_factor_ref     0.1332
_refine_ls_goodness_of_fit_ref     0.953
_refine_ls_restrained_S_all     1.017
_refine_ls_number_reflns     3847
_refine_ls_number_parameters     303
_refine_ls_number_restraints     65
_refine_ls_hydrogen_treatment     mixed
_refine_ls_weighting_scheme     calc
_refine_ls_weighting_details
                 'calc w=1/[\s^2^(Fo^2^)+(0.0618P)^2^] where P=(Fo^2^+2Fc^2^)/3'
_atom_sites_solution_hydrogens     geom
_atom_sites_solution_primary     direct
_atom_sites_solution_secondary     difmap
_refine_ls_shift/su_max     0.001
_refine_ls_shift/su_mean     0.000
_refine_diff_density_max     0.432
_refine_diff_density_min     -0.344
_refine_ls_extinction_method     none
_refine_ls_extinction_coef     ?
loop_
    _atom_type_symbol
    _atom_type_description
    _atom_type_scat_dispersion_real
    _atom_type_scat_dispersion_imag
    _atom_type_scat_source
    'C' 'C' 0.0033 0.0016
                         'International Tables Vol C Tables 4.2.6.8 and 6.1.1.4'
    'H' 'H' 0.0000 0.0000
                         'International Tables Vol C Tables 4.2.6.8 and 6.1.1.4'
    'N' 'N' 0.0061 0.0033
                         'International Tables Vol C Tables 4.2.6.8 and 6.1.1.4'
    'O' 'O' 0.0106 0.0060
                         'International Tables Vol C Tables 4.2.6.8 and 6.1.1.4'
    'Ni' 'Ni' 0.3393 1.1124
                         'International Tables Vol C Tables 4.2.6.8 and 6.1.1.4'
_computing_data_collection     'SMART (Bruker, 2007)'
_computing_cell_refinement     'SAINT-Plus (Bruker, 2007)'
_computing_data_reduction     'SAINT-Plus (Bruker, 2007)'
_computing_structure_solution     'SHELXS97 (Sheldrick, 2008)'
_computing_structure_refinement     'SHELXL97 (Sheldrick, 2008)'
_computing_molecular_graphics     'PLATON (Spek, 2003)'
_computing_publication_material     'SHELXTL (Sheldrick, 2008)'
loop_
    _atom_site_type_symbol
    _atom_site_label
    _atom_site_fract_x
    _atom_site_fract_y
    _atom_site_fract_z
    _atom_site_U_iso_or_equiv
    _atom_site_adp_type
    _atom_site_calc_flag
    _atom_site_refinement_flags
    _atom_site_occupancy
    _atom_site_disorder_assembly
    _atom_site_disorder_group
    Ni Ni1 0.0000 0.06922(5) 0.7500 0.0383(2) Uani d S 1 . .
    N N1 0.08499(16) 0.1952(2) 0.79130(13) 0.0411(7) Uani d . 1 . .
    N N2 0.03564(16) 0.0758(2) 0.65276(12) 0.0420(7) Uani d . 1 . .
    N N3 0.01367(17) 0.1461(2) 0.54912(12) 0.0461(7) Uani d . 1 . .
    H H3 -0.0083 0.1852 0.5158 0.055 Uiso calc R 1 . .
    N N4 -0.11459(17) -0.0078(2) 0.71196(12) 0.0419(7) Uani d . 1 . .
    N N5 -0.25584(18) 0.0113(3) 0.66910(14) 0.0552(8) Uani d . 1 . .
    H H5 -0.3063 0.0401 0.6586 0.066 Uiso calc R 1 . .
    N N6 0.8994(3) 0.3077(5) 0.4093(3) 0.139(2) Uani d D 1 . .
    O O1 0.9736(6) 0.2879(13) 0.4445(5) 0.268(8) Uani d PDU 0.630(9) A 1
    O O2 0.8880(3) 0.3273(6) 0.3471(3) 0.119(3) Uani d PDU 0.630(9) A 1
    O O3 0.8392(5) 0.3165(5) 0.4456(4) 0.142(3) Uani d PDU 0.630(9) A 1
    O O1' 0.9621(5) 0.2465(7) 0.4281(4) 0.058(3) Uani d PDU 0.370(9) A 2
    O O2' 0.9055(8) 0.4029(8) 0.4173(8) 0.161(7) Uani d PDU 0.370(9) A 2
    O O3' 0.8270(19) 0.2712(14) 0.377(3) 0.29(12) Uiso d PD 0.370(9) A 2
    O O4 0.0215(8) 0.4055(10) 0.9433(5) 0.169(6) Uani d PU 0.50(2) B 1
    O O4' 0.0237(12) 0.491(2) 0.9646(10) 0.279(12) Uani d PU 0.50(2) . 2
    C C1 0.0479(3) 0.4797(3) 0.7444(2) 0.0738(12) Uani d . 1 . .
    H H1A 0.0765 0.5412 0.7635 0.089 Uiso calc R 1 . .
    H H1B 0.0512 0.4784 0.6954 0.089 Uiso calc R 1 . .
    C C2 0.0954(2) 0.3874(3) 0.7790(2) 0.0609(10) Uani d . 1 . .
    H H2A 0.1560 0.3873 0.7704 0.073 Uiso calc R 1 . .
    H H2B 0.0958 0.3916 0.8284 0.073 Uiso calc R 1 . .
    C C3 0.0508(2) 0.2889(3) 0.75205(18) 0.0454(8) Uani d . 1 . .
    H H3A 0.063(2) 0.280(2) 0.7048(16) 0.054 Uiso calc . 1 . .
    C C4 0.0837(2) 0.2029(3) 0.86709(16) 0.0494(9) Uani d . 1 . .
    H H4A 0.1394 0.1790 0.8917 0.059 Uiso calc R 1 . .
    H H4B 0.0767 0.2734 0.8795 0.059 Uiso calc R 1 . .
    C C5 0.1735(2) 0.1638(3) 0.77788(18) 0.0492(9) Uani d . 1 . .
    H H5A 0.2189 0.2039 0.8052 0.059 Uiso calc R 1 . .
    H H5B 0.1787 0.1722 0.7295 0.059 Uiso calc R 1 . .
    C C6 -0.0106(2) 0.1420(3) 0.61190(15) 0.0412(8) Uani d . 1 . .
    C C7 0.0944(2) 0.0319(3) 0.61274(15) 0.0412(8) Uani d . 1 . .
    C C8 0.1581(2) -0.0419(3) 0.62782(19) 0.0570(10) Uani d . 1 . .
    H H8 0.1678 -0.0735 0.6707 0.068 Uiso calc R 1 . .
    C C9 0.2069(3) -0.0668(3) 0.5766(2) 0.0644(11) Uani d . 1 . .
    H H9 0.2502 -0.1165 0.5852 0.077 Uiso calc R 1 . .
    C C10 0.1936(3) -0.0204(3) 0.51282(19) 0.0658(11) Uani d . 1 . .
    H H10 0.2289 -0.0386 0.4801 0.079 Uiso calc R 1 . .
    C C11 0.1299(2) 0.0515(3) 0.49675(17) 0.0561(10) Uani d . 1 . .
    H H11 0.1204 0.0823 0.4536 0.067 Uiso calc R 1 . .
    C C12 0.0804(2) 0.0764(3) 0.54747(15) 0.0441(8) Uani d . 1 . .
    C C13 -0.1819(2) 0.0548(3) 0.70208(16) 0.0453(8) Uani d . 1 . .
    C C14 -0.2356(2) -0.0880(3) 0.65533(18) 0.0546(10) Uani d . 1 . .
    C C15 -0.2841(3) -0.1652(4) 0.6196(2) 0.0793(14) Uani d . 1 . .
    H H15 -0.3432 -0.1566 0.6015 0.095 Uiso calc R 1 . .
    C C16 -0.2408(3) -0.2551(4) 0.6122(2) 0.0862(15) Uani d . 1 . .
    H H16 -0.2710 -0.3084 0.5883 0.103 Uiso calc R 1 . .
    C C17 -0.1518(3) -0.2677(3) 0.6401(2) 0.0800(14) Uani d . 1 . .
    H H17 -0.1248 -0.3298 0.6346 0.096 Uiso calc R 1 . .
    C C18 -0.1031(3) -0.1913(3) 0.67524(18) 0.0601(10) Uani d . 1 . .
    H H18 -0.0439 -0.2002 0.6931 0.072 Uiso calc R 1 . .
    C C19 -0.1463(2) -0.1002(3) 0.68280(16) 0.0468(9) Uani d . 1 . .
loop_
    _atom_site_aniso_label
    _atom_site_aniso_U_11
    _atom_site_aniso_U_22
    _atom_site_aniso_U_33
    _atom_site_aniso_U_12
    _atom_site_aniso_U_13
    _atom_site_aniso_U_23
    Ni1 0.0387(4) 0.0453(4) 0.0307(3) 0.000 0.0044(2) 0.000
    N1 0.0380(15) 0.0490(17) 0.0366(14) -0.0011(13) 0.0062(11) 0.0024(13)
    N2 0.0414(15) 0.0507(17) 0.0342(14) 0.0041(14) 0.0066(11) 0.0015(14)
    N3 0.0536(17) 0.0550(18) 0.0292(14) 0.0030(15) 0.0044(12) 0.0085(13)
    N4 0.0433(16) 0.0469(17) 0.0347(15) -0.0039(14) 0.0028(12) -0.0051(13)
    N5 0.0393(17) 0.071(2) 0.0544(19) -0.0096(16) 0.0027(14) 0.0030(17)
    N6 0.087(4) 0.119(5) 0.203(8) 0.000(4) -0.007(5) 0.038(5)
    O1 0.179(10) 0.317(15) 0.290(14) 0.021(10) -0.025(9) 0.206(12)
    O2 0.079(4) 0.176(7) 0.097(4) 0.031(4) -0.003(3) 0.091(5)
    O3 0.127(6) 0.125(6) 0.191(7) 0.023(5) 0.082(5) -0.025(5)
    O1' 0.052(5) 0.076(6) 0.044(4) 0.027(4) 0.005(3) 0.023(4)
    O2' 0.115(9) 0.170(13) 0.184(13) 0.027(9) -0.025(8) 0.000(10)
    O4 0.239(11) 0.123(10) 0.149(8) 0.023(7) 0.043(7) -0.076(6)
    O4' 0.311(17) 0.28(2) 0.247(17) 0.064(15) 0.042(12) 0.007(16)
    C1 0.084(3) 0.050(2) 0.088(3) -0.011(2) 0.013(3) -0.001(2)
    C2 0.061(2) 0.053(2) 0.069(3) -0.011(2) 0.012(2) -0.003(2)
    C3 0.0481(19) 0.045(2) 0.0440(19) -0.0006(17) 0.0101(16) 0.0002(17)
    C4 0.047(2) 0.059(2) 0.0403(19) -0.0071(18) 0.0007(15) -0.0039(17)
    C5 0.0388(19) 0.058(2) 0.050(2) -0.0037(17) 0.0064(15) 0.0022(18)
    C6 0.0418(18) 0.047(2) 0.0339(17) -0.0018(16) 0.0043(14) -0.0007(16)
    C7 0.0434(18) 0.047(2) 0.0335(17) -0.0016(16) 0.0075(14) -0.0021(15)
    C8 0.060(2) 0.063(3) 0.049(2) 0.013(2) 0.0106(18) 0.0008(19)
    C9 0.063(2) 0.073(3) 0.059(2) 0.017(2) 0.0133(19) -0.008(2)
    C10 0.060(3) 0.094(3) 0.047(2) -0.002(2) 0.0188(19) -0.017(2)
    C11 0.059(2) 0.075(3) 0.0358(18) -0.004(2) 0.0118(17) -0.0019(19)
    C12 0.0461(19) 0.051(2) 0.0345(17) -0.0066(18) 0.0051(14) -0.0027(16)
    C13 0.0402(19) 0.059(2) 0.0372(18) -0.0065(18) 0.0069(14) 0.0005(17)
    C14 0.052(2) 0.068(3) 0.044(2) -0.016(2) 0.0081(17) 0.0011(19)
    C15 0.073(3) 0.094(4) 0.069(3) -0.042(3) 0.005(2) -0.005(3)
    C16 0.105(4) 0.079(4) 0.073(3) -0.048(3) 0.010(3) -0.014(3)
    C17 0.121(4) 0.055(3) 0.067(3) -0.024(3) 0.023(3) -0.009(2)
    C18 0.076(3) 0.058(3) 0.046(2) -0.008(2) 0.0063(19) -0.0029(19)
    C19 0.057(2) 0.053(2) 0.0319(17) -0.0085(18) 0.0091(15) 0.0018(16)
_geom_special_details
;
All e.s.d.'s (except the e.s.d. in the dihedral angle between two l.s. planes)
are estimated using the full covariance matrix. The cell e.s.d.'s are taken
into account individually in the estimation of e.s.d.'s in distances, angles
and torsion angles; correlations between e.s.d.'s in cell parameters are only
used when they are defined by crystal symmetry. An approximate (isotropic)
treatment of cell e.s.d.'s is used for estimating e.s.d.'s involving l.s.
planes.
;
loop_
    _geom_bond_atom_site_label_1
    _geom_bond_atom_site_label_2
    _geom_bond_site_symmetry_2
    _geom_bond_distance
    _geom_bond_publ_flag
    Ni1 N2 . 2.061(2) y
    Ni1 N2 2_556 2.062(2) ?
    Ni1 N4 . 2.071(3) y
    Ni1 N4 2_556 2.071(3) ?
    Ni1 N1 2_556 2.190(3) ?
    Ni1 N1 . 2.190(3) y
    N1 C5 . 1.479(4) ?
    N1 C4 . 1.493(4) ?
    N1 C3 . 1.506(4) ?
    N2 C6 . 1.318(4) ?
    N2 C7 . 1.404(4) ?
    N3 C6 . 1.339(4) ?
    N3 C12 . 1.378(4) ?
    N3 H3 . 0.8600 ?
    N4 C13 . 1.313(4) ?
    N4 C19 . 1.400(4) ?
    N5 C13 . 1.348(4) ?
    N5 C14 . 1.379(5) ?
    N5 H5 . 0.8600 ?
    N6 O2 . 1.233(6) ?
    N6 O3 . 1.252(6) ?
    N6 O2' . 1.265(8) ?
    N6 O1' . 1.267(7) ?
    N6 O1 . 1.268(7) ?
    N6 O3' . 1.286(9) ?
    O4' O4' 5_567 1.68(4) ?
    C1 C1 2_556 1.519(8) ?
    C1 C2 . 1.524(5) ?
    C1 H1A . 0.9700 ?
    C1 H1B . 0.9700 ?
    C2 C3 . 1.524(5) ?
    C2 H2A . 0.9700 ?
    C2 H2B . 0.9700 ?
    C3 C3 2_556 1.549(6) ?
    C3 H3A . 0.98(3) ?
    C4 C6 2_556 1.485(4) ?
    C4 H4A . 0.9700 ?
    C4 H4B . 0.9700 ?
    C5 C13 2_556 1.489(5) ?
    C5 H5A . 0.9700 ?
    C5 H5B . 0.9700 ?
    C6 C4 2_556 1.485(4) ?
    C7 C8 . 1.379(5) ?
    C7 C12 . 1.395(4) ?
    C8 C9 . 1.378(5) ?
    C8 H8 . 0.9300 ?
    C9 C10 . 1.378(5) ?
    C9 H9 . 0.9300 ?
    C10 C11 . 1.364(5) ?
    C10 H10 . 0.9300 ?
    C11 C12 . 1.378(4) ?
    C11 H11 . 0.9300 ?
    C13 C5 2_556 1.489(5) ?
    C14 C15 . 1.387(5) ?
    C14 C19 . 1.405(5) ?
    C15 C16 . 1.375(7) ?
    C15 H15 . 0.9300 ?
    C16 C17 . 1.403(6) ?
    C16 H16 . 0.9300 ?
    C17 C18 . 1.376(5) ?
    C17 H17 . 0.9300 ?
    C18 C19 . 1.389(5) ?
    C18 H18 . 0.9300 ?
loop_
    _geom_angle_atom_site_label_1
    _geom_angle_atom_site_label_2
    _geom_angle_atom_site_label_3
    _geom_angle_site_symmetry_1
    _geom_angle_site_symmetry_3
    _geom_angle
    _geom_angle_publ_flag
    N2 Ni1 N2 . 2_556 175.20(15) y
    N2 Ni1 N4 . . 90.83(10) y
    N2 Ni1 N4 2_556 . 91.53(10) ?
    N2 Ni1 N4 . 2_556 91.53(10) y
    N2 Ni1 N4 2_556 2_556 90.82(10) y
    N4 Ni1 N4 . 2_556 121.31(16) ?y
    N2 Ni1 N1 . 2_556 81.44(10) y
    N2 Ni1 N1 2_556 2_556 94.90(10) n
    N4 Ni1 N1 . 2_556 79.11(10) y
    N4 Ni1 N1 2_556 2_556 158.69(11) n
    N2 Ni1 N1 . . 94.90(10) y
    N2 Ni1 N1 2_556 . 81.43(10) ?
    N4 Ni1 N1 . . 158.69(10) y
    N4 Ni1 N1 2_556 . 79.11(10) ?
    N1 Ni1 N1 2_556 . 81.47(14) y
    C5 N1 C4 . . 110.1(2) ?
    C5 N1 C3 . . 113.4(2) ?
    C4 N1 C3 . . 113.5(3) ?
    C5 N1 Ni1 . . 103.5(2) ?
    C4 N1 Ni1 . . 108.93(19) ?
    C3 N1 Ni1 . . 106.76(18) ?
    C6 N2 C7 . . 105.4(3) ?
    C6 N2 Ni1 . . 113.4(2) ?
    C7 N2 Ni1 . . 141.2(2) ?
    C6 N3 C12 . . 107.6(3) ?
    C6 N3 H3 . . 126.2 ?
    C12 N3 H3 . . 126.2 ?
    C13 N4 C19 . . 105.5(3) ?
    C13 N4 Ni1 . . 110.6(2) ?
    C19 N4 Ni1 . . 142.9(2) ?
    C13 N5 C14 . . 107.4(3) ?
    C13 N5 H5 . . 126.3 ?
    C14 N5 H5 . . 126.3 ?
    O2 N6 O3 . . 122.3(5) ?
    O2 N6 O2' . . 85.0(9) ?
    O3 N6 O2' . . 83.4(9) ?
    O2 N6 O1' . . 114.3(7) ?
    O3 N6 O1' . . 119.1(7) ?
    O2' N6 O1' . . 123.7(6) ?
    O2 N6 O1 . . 124.5(6) ?
    O3 N6 O1 . . 112.8(6) ?
    O2' N6 O1 . . 95.3(11) ?
    O2' N6 O3' . . 118.3(7) ?
    O1' N6 O3' . . 117.9(7) ?
    O1 N6 O3' . . 146.2(13) ?
    C1 C1 C2 2_556 . 110.1(3) ?
    C1 C1 H1A 2_556 . 109.6 ?
    C2 C1 H1A . . 109.6 ?
    C1 C1 H1B 2_556 . 109.6 ?
    C2 C1 H1B . . 109.6 ?
    H1A C1 H1B . . 108.1 ?
    C3 C2 C1 . . 111.4(3) ?
    C3 C2 H2A . . 109.4 ?
    C1 C2 H2A . . 109.4 ?
    C3 C2 H2B . . 109.4 ?
    C1 C2 H2B . . 109.4 ?
    H2A C2 H2B . . 108.0 ?
    N1 C3 C2 . . 114.5(3) ?
    N1 C3 C3 . 2_556 107.3(2) ?
    C2 C3 C3 . 2_556 114.5(2) ?
    N1 C3 H3A . . 106.6(19) ?
    C2 C3 H3A . . 106.6(19) ?
    C3 C3 H3A 2_556 . 106.6(19) ?
    C6 C4 N1 2_556 . 111.2(3) ?
    C6 C4 H4A 2_556 . 109.4 ?
    N1 C4 H4A . . 109.4 ?
    C6 C4 H4B 2_556 . 109.4 ?
    N1 C4 H4B . . 109.4 ?
    H4A C4 H4B . . 108.0 ?
    N1 C5 C13 . 2_556 105.6(3) ?
    N1 C5 H5A . . 110.6 ?
    C13 C5 H5A 2_556 . 110.6 ?
    N1 C5 H5B . . 110.6 ?
    C13 C5 H5B 2_556 . 110.6 ?
    H5A C5 H5B . . 108.8 ?
    N2 C6 N3 . . 112.8(3) ?
    N2 C6 C4 . 2_556 123.3(3) ?
    N3 C6 C4 . 2_556 123.8(3) ?
    C8 C7 C12 . . 120.1(3) ?
    C8 C7 N2 . . 131.6(3) ?
    C12 C7 N2 . . 108.3(3) ?
    C9 C8 C7 . . 117.1(3) ?
    C9 C8 H8 . . 121.5 ?
    C7 C8 H8 . . 121.5 ?
    C8 C9 C10 . . 122.2(4) ?
    C8 C9 H9 . . 118.9 ?
    C10 C9 H9 . . 118.9 ?
    C11 C10 C9 . . 121.4(3) ?
    C11 C10 H10 . . 119.3 ?
    C9 C10 H10 . . 119.3 ?
    C10 C11 C12 . . 116.8(3) ?
    C10 C11 H11 . . 121.6 ?
    C12 C11 H11 . . 121.6 ?
    C11 C12 N3 . . 131.8(3) ?
    C11 C12 C7 . . 122.4(3) ?
    N3 C12 C7 . . 105.8(3) ?
    N4 C13 N5 . . 113.0(3) ?
    N4 C13 C5 . 2_556 122.1(3) ?
    N5 C13 C5 . 2_556 124.8(3) ?
    N5 C14 C15 . . 132.4(4) ?
    N5 C14 C19 . . 105.5(3) ?
    C15 C14 C19 . . 122.0(4) ?
    C16 C15 C14 . . 116.9(4) ?
    C16 C15 H15 . . 121.5 ?
    C14 C15 H15 . . 121.5 ?
    C15 C16 C17 . . 121.2(5) ?
    C15 C16 H16 . . 119.4 ?
    C17 C16 H16 . . 119.4 ?
    C18 C17 C16 . . 122.3(5) ?
    C18 C17 H17 . . 118.9 ?
    C16 C17 H17 . . 118.9 ?
    C17 C18 C19 . . 116.9(4) ?
    C17 C18 H18 . . 121.6 ?
    C19 C18 H18 . . 121.6 ?
    C18 C19 N4 . . 130.6(3) ?
    C18 C19 C14 . . 120.8(4) ?
    N4 C19 C14 . . 108.5(3) ?
loop_
    _geom_torsion_atom_site_label_1
    _geom_torsion_atom_site_label_2
    _geom_torsion_atom_site_label_3
    _geom_torsion_atom_site_label_4
    _geom_torsion_site_symmetry_1
    _geom_torsion_site_symmetry_2
    _geom_torsion_site_symmetry_3
    _geom_torsion_site_symmetry_4
    _geom_torsion
    _geom_torsion_publ_flag
    N2 Ni1 N1 C5 . . . . -55.5(2) ?
    N2 Ni1 N1 C5 2_556 . . . 127.6(2) ?
    N4 Ni1 N1 C5 . . . . -160.6(2) ?
    N4 Ni1 N1 C5 2_556 . . . 35.10(19) ?
    N1 Ni1 N1 C5 2_556 . . . -136.1(2) ?
    N2 Ni1 N1 C4 . . . . -172.7(2) ?
    N2 Ni1 N1 C4 2_556 . . . 10.5(2) ?
    N4 Ni1 N1 C4 . . . . 82.3(3) ?
    N4 Ni1 N1 C4 2_556 . . . -82.0(2) ?
    N1 Ni1 N1 C4 2_556 . . . 106.8(2) ?
    N2 Ni1 N1 C3 . . . . 64.4(2) ?
    N2 Ni1 N1 C3 2_556 . . . -112.4(2) ?
    N4 Ni1 N1 C3 . . . . -40.6(3) ?
    N4 Ni1 N1 C3 2_556 . . . 155.1(2) ?
    N1 Ni1 N1 C3 2_556 . . . -16.12(14) ?
    N4 Ni1 N2 C6 . . . . 74.0(2) ?
    N4 Ni1 N2 C6 2_556 . . . -164.6(2) ?
    N1 Ni1 N2 C6 2_556 . . . -4.9(2) ?
    N1 Ni1 N2 C6 . . . . -85.4(2) ?
    N4 Ni1 N2 C7 . . . . -105.4(3) ?
    N4 Ni1 N2 C7 2_556 . . . 15.9(3) ?
    N1 Ni1 N2 C7 2_556 . . . 175.7(4) ?
    N1 Ni1 N2 C7 . . . . 95.1(3) ?
    N2 Ni1 N4 C13 . . . . -98.7(2) ?
    N2 Ni1 N4 C13 2_556 . . . 77.1(2) ?
    N4 Ni1 N4 C13 2_556 . . . 169.0(2) ?
    N1 Ni1 N4 C13 2_556 . . . -17.6(2) ?
    N1 Ni1 N4 C13 . . . . 7.0(4) ?
    N2 Ni1 N4 C19 . . . . 67.7(3) ?
    N2 Ni1 N4 C19 2_556 . . . -116.5(3) ?
    N4 Ni1 N4 C19 2_556 . . . -24.6(3) ?
    N1 Ni1 N4 C19 2_556 . . . 148.8(3) ?
    N1 Ni1 N4 C19 . . . . 173.5(3) ?
    C1 C1 C2 C3 2_556 . . . 57.5(5) ?
    C5 N1 C3 C2 . . . . -73.2(4) ?
    C4 N1 C3 C2 . . . . 53.5(4) ?
    Ni1 N1 C3 C2 . . . . 173.5(2) ?
    C5 N1 C3 C3 . . . 2_556 158.5(3) ?
    C4 N1 C3 C3 . . . 2_556 -74.8(3) ?
    Ni1 N1 C3 C3 . . . 2_556 45.2(3) ?
    C1 C2 C3 N1 . . . . -171.0(3) ?
    C1 C2 C3 C3 . . . 2_556 -46.4(5) ?
    C5 N1 C4 C6 . . . 2_556 -126.7(3) ?
    C3 N1 C4 C6 . . . 2_556 104.9(3) ?
    Ni1 N1 C4 C6 . . . 2_556 -13.8(3) ?
    C4 N1 C5 C13 . . . 2_556 72.2(3) ?
    C3 N1 C5 C13 . . . 2_556 -159.4(3) ?
    Ni1 N1 C5 C13 . . . 2_556 -44.1(3) ?
    C7 N2 C6 N3 . . . . -0.9(4) ?
    Ni1 N2 C6 N3 . . . . 179.5(2) ?
    C7 N2 C6 C4 . . . 2_556 177.3(3) ?
    Ni1 N2 C6 C4 . . . 2_556 -2.3(4) ?
    C12 N3 C6 N2 . . . . 0.9(4) ?
    C12 N3 C6 C4 . . . 2_556 -177.3(3) ?
    C6 N2 C7 C8 . . . . -179.7(4) ?
    Ni1 N2 C7 C8 . . . . -0.2(6) ?
    C6 N2 C7 C12 . . . . 0.5(4) ?
    Ni1 N2 C7 C12 . . . . 180.0(3) ?
    C12 C7 C8 C9 . . . . 1.3(5) ?
    N2 C7 C8 C9 . . . . -178.5(3) ?
    C7 C8 C9 C10 . . . . 0.3(6) ?
    C8 C9 C10 C11 . . . . -1.3(6) ?
    C9 C10 C11 C12 . . . . 0.8(6) ?
    C10 C11 C12 N3 . . . . 178.2(4) ?
    C10 C11 C12 C7 . . . . 0.8(5) ?
    C6 N3 C12 C11 . . . . -178.2(4) ?
    C6 N3 C12 C7 . . . . -0.5(4) ?
    C8 C7 C12 C11 . . . . -1.9(5) ?
    N2 C7 C12 C11 . . . . 178.0(3) ?
    C8 C7 C12 N3 . . . . -179.8(3) ?
    N2 C7 C12 N3 . . . . 0.0(4) ?
    C19 N4 C13 N5 . . . . 0.4(4) ?
    Ni1 N4 C13 N5 . . . . 171.9(2) ?
    C19 N4 C13 C5 . . . 2_556 -176.2(3) ?
    Ni1 N4 C13 C5 . . . 2_556 -4.6(4) ?
    C14 N5 C13 N4 . . . . -0.7(4) ?
    C14 N5 C13 C5 . . . 2_556 175.7(3) ?
    C13 N5 C14 C15 . . . . -175.8(4) ?
    C13 N5 C14 C19 . . . . 0.7(4) ?
    N5 C14 C15 C16 . . . . 176.1(4) ?
    C19 C14 C15 C16 . . . . 0.1(6) ?
    C14 C15 C16 C17 . . . . 0.4(6) ?
    C15 C16 C17 C18 . . . . -0.8(7) ?
    C16 C17 C18 C19 . . . . 0.7(6) ?
    C17 C18 C19 N4 . . . . -176.0(3) ?
    C17 C18 C19 C14 . . . . -0.1(5) ?
    C13 N4 C19 C18 . . . . 176.4(3) ?
    Ni1 N4 C19 C18 . . . . 9.6(6) ?
    C13 N4 C19 C14 . . . . 0.1(3) ?
    Ni1 N4 C19 C14 . . . . -166.7(3) ?
    N5 C14 C19 C18 . . . . -177.2(3) ?
    C15 C14 C19 C18 . . . . -0.3(5) ?
    N5 C14 C19 N4 . . . . -0.5(4) ?
    C15 C14 C19 N4 . . . . 176.5(3) ?
loop_
    _geom_hbond_atom_site_label_D
    _geom_hbond_atom_site_label_H
    _geom_hbond_atom_site_label_A
    _geom_hbond_site_symmetry_A
    _geom_hbond_distance_DH
    _geom_hbond_distance_HA
    _geom_hbond_distance_DA
    _geom_hbond_angle_DHA
    _geom_hbond_publ_flag
    N3 H3 O1 1_455 0.86 1.94 2.774(10) 164.7 yes
    N5 H5 O2 7_556 0.86 2.14 2.923(7) 150.6 yes
    C4 H4B O4 . 0.97 2.37 3.268(12) 153.6 yes
    C11 H11 Cg1 3_556 0.93 2.727 3.542 146.8 yes
    C16 H16 Cg2 5_445 0.93 2.793 3.680 160.3 yes
