# Supplementary material for: [N,N,N′,N′-Tetra­kis(benzimidazol-2-yl­meth­yl)cyclo­hexane-1,2-diamine]­nickel(II) dinitrate dihydrate
Source: Acta Crystallogr Sect E Struct Rep Online. 2008 Oct 4;64(Pt 11):m1361–2. doi: 10.1107/S1600536808031553 (PMC2959773; doi:10.1107/S1600536808031553)
Supplement: Supplementary file 2 [file e-64-m1361-Isup2.hkl]

# 
# h,k,l, Fc-squared, Fo-squared, sigma(Fo-squared) and status flag 
# 
data_I
_shelx_title ' 050901am in C2/c' 
_shelx_refln_list_code          4 
_shelx_F_calc_maximum      545.94 
_exptl_crystal_F_000      1768.00 
_reflns_d_resolution_high  0.8109 
 
loop_ 
 _symmetry_equiv_pos_as_xyz 
 'x, y, z' 
 '-x, y, -z+1/2' 
 'x+1/2, y+1/2, z' 
 '-x+1/2, y+1/2, -z+1/2' 
 '-x, -y, -z' 
 'x, -y, z-1/2' 
 '-x+1/2, -y+1/2, -z' 
 'x+1/2, -y+1/2, z-1/2' 
 
_cell_length_a    15.3395 
_cell_length_b    13.1695 
_cell_length_c    19.6064 
_cell_angle_alpha  90.000 
_cell_angle_beta   98.501 
_cell_angle_gamma  90.000 
 
_shelx_F_squared_multiplier     1.000 
 
loop_ 
 _refln_index_h 
 _refln_index_k 
 _refln_index_l 
 _refln_F_squared_calc 
 _refln_F_squared_meas 
 _refln_F_squared_sigma 
 _refln_observed_status 
   2   0   0    37825.04    20653.67  18355.31 o 
   4   0   0      721.33      171.00     92.94 o 
   6   0   0       51.41        7.51     14.82 o 
   8   0   0     9326.90     2847.24   4426.69 o 
  10   0   0     6527.65     1945.11   3044.08 o 
  12   0   0     5818.98     4355.76   1637.45 o 
  14   0   0       10.82       78.26     54.52 o 
  16   0   0      126.51      139.24    124.49 o 
  18   0   0       42.33      122.22    129.78 o 
   1   1   0    74648.50    69126.81   2468.18 o 
   3   1   0     8933.99     4979.30   2775.36 o 
   5   1   0    15166.01     9540.54   4380.18 o 
   7   1   0     9461.93     5479.31   2570.09 o 
   9   1   0     4691.66     2714.40   1092.51 o 
  11   1   0     4796.94     2444.80   1591.41 o 
  13   1   0      858.23      752.74    169.81 o 
  15   1   0      543.83      682.05     88.37 o 
  17   1   0      147.10      156.14     90.43 o 
   0   2   0    12506.99    15142.83    209.25 o 
   2   2   0      704.14      556.94     30.68 o 
   4   2   0     5202.45     6024.53    108.09 o 
   6   2   0     4269.58     3233.16    462.53 o 
   8   2   0     2427.96     1643.98    395.13 o 
  10   2   0      756.61      259.25    269.09 o 
  12   2   0      110.41       28.70     27.36 o 
  14   2   0       11.17       15.94     30.53 o 
  16   2   0      604.08      626.98    143.32 o 
  18   2   0       12.84       78.91     87.75 o 
   1   3   0     1960.14     2380.30     61.83 o 
   3   3   0    31836.46    35474.01    727.12 o 
   5   3   0     1842.76     1839.65     68.93 o 
   7   3   0       84.13       84.44     33.26 o 
   9   3   0     1284.75     1182.61     68.95 o 
  11   3   0       48.85       41.76     32.39 o 
  13   3   0      667.59      215.13    202.49 o 
  15   3   0       20.12       34.30     42.66 o 
  17   3   0       12.95       18.01     73.62 o 
   0   4   0     5537.58     5072.61    127.30 o 
   2   4   0     4134.28     4391.50    100.55 o 
   4   4   0      660.75      641.34     78.03 o 
   6   4   0     6905.26     7496.51    153.19 o 
   8   4   0      701.86      812.26     70.13 o 
  10   4   0     1897.42     1766.61    111.55 o 
  12   4   0      266.53      370.76     72.50 o 
  14   4   0      702.11      663.15    101.46 o 
  16   4   0       18.70       42.44     65.27 o 
  18   4   0       22.55       41.85     80.68 o 
   1   5   0     4426.00     4429.55     95.36 o 
   3   5   0     5359.03     4881.76    123.76 o 
   5   5   0    17077.95    18146.38    406.59 o 
   7   5   0     2499.81     2546.80     99.37 o 
   9   5   0        6.71       12.60     21.30 o 
  11   5   0     2092.94     1688.96    122.21 o 
  13   5   0      501.55      446.54     84.71 o 
  15   5   0      198.56      175.89     61.26 o 
  17   5   0      251.87      223.82    100.42 o 
   0   6   0      446.75      461.49     56.79 o 
   2   6   0     2633.04     2472.50     89.36 o 
   4   6   0     6154.68     5560.64    147.12 o 
   6   6   0     1889.19     1821.43     95.82 o 
   8   6   0      286.86      289.32     46.84 o 
  10   6   0       51.14       53.53     29.20 o 
  12   6   0      232.67      290.74     68.61 o 
  14   6   0      870.86      862.65    120.01 o 
  16   6   0       45.96       56.08     76.18 o 
   1   7   0     4951.43     4869.08    118.17 o 
   3   7   0      691.29      797.71     67.98 o 
   5   7   0      751.95      815.19     69.89 o 
   7   7   0       97.62      162.13     42.14 o 
   9   7   0      723.68      742.90     88.53 o 
  11   7   0      580.43      624.27     79.63 o 
  13   7   0      865.15      992.21    124.59 o 
  15   7   0      136.22      189.16     84.22 o 
   0   8   0     9929.53     9824.18    252.13 o 
   2   8   0     2598.91     2388.02     90.82 o 
   4   8   0        7.92       18.22     22.93 o 
   6   8   0      733.96      684.91     75.83 o 
   8   8   0       14.61       30.90     26.60 o 
  10   8   0     1553.05     1590.13    106.28 o 
  12   8   0      668.04      784.91    140.33 o 
  14   8   0      491.47      563.40    124.52 o 
  16   8   0        5.94       97.24     99.51 o 
   1   9   0     6841.16     6640.75    191.21 o 
   3   9   0      851.20      922.21     68.29 o 
   5   9   0     2464.74     2342.33    155.28 o 
   7   9   0      677.89      656.41    110.17 o 
   9   9   0       30.78       40.99     50.51 o 
  11   9   0      599.56      649.64    125.90 o 
  13   9   0      161.08      286.06    127.89 o 
  15   9   0        4.30       28.00     87.78 o 
   0  10   0       43.42       41.62     62.81 o 
   2  10   0        2.94       21.90     29.55 o 
   4  10   0     1849.77     1543.30    115.63 o 
   6  10   0     4734.04     4027.16    218.67 o 
   8  10   0       95.86       69.19     51.46 o 
  10  10   0      125.96      106.45     69.05 o 
  12  10   0       35.70       64.49     59.48 o 
  14  10   0       47.66      156.12     79.72 o 
   1  11   0       35.68       49.43     44.82 o 
   3  11   0      177.35      267.48     79.06 o 
   5  11   0      323.03      289.58     89.87 o 
   7  11   0      156.87       78.66     54.02 o 
   9  11   0        1.20       38.32     53.31 o 
  11  11   0       64.34       60.92     61.27 o 
  13  11   0        3.32       13.01     65.71 o 
   0  12   0      409.54      281.52    127.89 o 
   2  12   0       28.52       57.25     45.17 o 
   4  12   0     1009.10     1211.46    167.16 o 
   6  12   0      211.54      233.83     84.00 o 
   8  12   0      334.94      336.09     97.94 o 
  10  12   0        3.88        9.46     77.57 o 
  12  12   0        4.48        0.00     69.62 o 
   1  13   0      604.29      595.44    126.95 o 
   3  13   0     1212.41     1057.39    162.52 o 
   5  13   0      670.23      832.29    150.25 o 
   7  13   0      273.44      296.01     97.50 o 
   9  13   0      176.10      231.58     93.38 o 
  11  13   0       96.75      148.70    110.11 o 
   0  14   0      654.88      756.76    206.60 o 
   2  14   0     1138.86     1216.44    186.32 o 
   4  14   0     1129.21     1081.64    175.69 o 
   6  14   0      328.32      313.78    136.97 o 
   8  14   0      171.62      175.10     84.38 o 
   1  15   0      784.05      975.93    174.58 o 
   3  15   0      340.69      490.79    130.58 o 
   5  15   0      113.46       47.03     66.73 o 
   7  15   0       28.89      107.97     83.29 o 
   0  16   0       69.88       56.38    105.57 o 
   2  16   0       40.35       61.16     70.04 o 
 -17   1   1       19.32       67.54     80.04 o 
 -15   1   1      103.72      212.88     88.41 o 
 -13   1   1     1047.06     1050.20     94.81 o 
 -11   1   1     3195.96     2821.05    117.54 o 
  -9   1   1     1297.32     1366.75     59.36 o 
  -7   1   1      255.03      413.09     34.58 o 
  -5   1   1     3644.41     4185.28     71.98 o 
  -3   1   1    57053.65    69159.40    433.77 o 
  -1   1   1    23685.03    25153.30    292.11 o 
   1   1   1    16964.32    17499.66    342.18 o 
   3   1   1      902.08      713.30     33.81 o 
   5   1   1     5709.18     6339.83    145.29 o 
   7   1   1     2430.40     2890.82     68.35 o 
   9   1   1      506.20      427.22     53.74 o 
  11   1   1     1915.54     1924.67    102.85 o 
  13   1   1      154.95      194.28     47.06 o 
  15   1   1      138.37       36.82     59.20 o 
  17   1   1       41.66      201.60     95.25 o 
 -18   2   1       30.16       74.83     96.59 o 
 -16   2   1      574.03      442.22    126.01 o 
 -14   2   1        2.96       12.21     29.42 o 
 -12   2   1     2130.12     2313.46    113.46 o 
 -10   2   1     2316.55     2494.97     85.29 o 
  -8   2   1      603.50      643.91     42.44 o 
  -6   2   1    18563.80    18692.63   1277.05 o 
  -4   2   1     2351.65     1623.06   1125.12 o 
  -2   2   1     1810.51      545.57    374.06 o 
   0   2   1    14739.02    16062.23    350.75 o 
   2   2   1    70247.68    81722.70    511.52 o 
   4   2   1    33972.08    37010.49    405.35 o 
   6   2   1     2033.44     1829.33     73.40 o 
   8   2   1     1221.50     1058.05     50.11 o 
  10   2   1     7020.69     6443.88    203.06 o 
  12   2   1     3534.10     3239.77    163.11 o 
  14   2   1      327.41      323.36     61.16 o 
  16   2   1      250.13      454.26    121.12 o 
  18   2   1       55.68       80.34     90.92 o 
 -17   3   1      196.50      281.96    102.59 o 
 -15   3   1       76.53      100.83     66.73 o 
 -13   3   1       20.60       25.43     36.26 o 
 -11   3   1     3790.75     3757.07    164.08 o 
  -9   3   1     1771.53     1067.66    284.62 o 
  -7   3   1     9031.92     6205.82   1823.24 o 
  -5   3   1     3419.78     2884.93    293.92 o 
  -3   3   1       52.71       43.05     36.68 o 
  -1   3   1    33937.21    36033.29    242.05 o 
   1   3   1    22631.44    23522.00    653.75 o 
   3   3   1    73156.84    80382.02   1271.82 o 
   5   3   1    14359.30    15803.24    200.40 o 
   7   3   1     5282.30     5065.56    159.68 o 
   9   3   1     4181.23     4177.01    117.31 o 
  11   3   1     3927.89     3877.49    171.10 o 
  13   3   1       82.11      182.56     55.34 o 
  15   3   1      428.66      476.96     94.71 o 
  17   3   1      303.52      436.61    127.89 o 
 -18   4   1      168.41      165.65    104.40 o 
 -16   4   1      432.76      537.79    125.64 o 
 -14   4   1        4.79       47.84     40.93 o 
 -12   4   1      562.85      203.09    201.67 o 
 -10   4   1      989.04      897.29    271.60 o 
  -8   4   1     2671.30     3096.54     95.89 o 
  -6   4   1     3917.35     4119.79    131.63 o 
  -4   4   1     4619.75     4481.26    581.56 o 
  -2   4   1     7307.26     8453.49    255.98 o 
   0   4   1      618.12      731.07     34.52 o 
   2   4   1    19716.39    19958.56    372.19 o 
   4   4   1    44422.55    48704.54    537.25 o 
   6   4   1     2663.97     2669.26     92.05 o 
   8   4   1      225.68      147.72     38.38 o 
  10   4   1     1582.40     1668.78    109.39 o 
  12   4   1      118.03      138.05     48.73 o 
  14   4   1      520.92      413.79     81.40 o 
  16   4   1      773.77      783.64    120.42 o 
  18   4   1      304.59      261.17    115.46 o 
 -17   5   1       64.88      176.57     92.14 o 
 -15   5   1      426.93      729.11    141.23 o 
 -13   5   1       33.45        0.00     34.98 o 
 -11   5   1     1640.89     1841.36    124.79 o 
  -9   5   1      101.76      102.50     31.14 o 
  -7   5   1     5710.86     5430.85    166.25 o 
  -5   5   1      214.06      170.27     36.83 o 
  -3   5   1     2249.25     2221.80    104.88 o 
  -1   5   1     2688.22     2875.18     77.04 o 
   1   5   1     4642.00     4908.20    107.37 o 
   3   5   1    30775.65    33902.36    950.39 o 
   5   5   1       68.83       65.17     25.85 o 
   7   5   1      843.87      878.18     66.57 o 
   9   5   1     1099.95     1083.55     95.48 o 
  11   5   1      311.37      199.78     55.54 o 
  13   5   1      158.73      154.51     85.32 o 
  15   5   1      292.34      320.85     79.99 o 
  17   5   1      127.79       64.51     81.15 o 
 -16   6   1        6.49        0.00     65.51 o 
 -14   6   1      202.79      241.00    116.30 o 
 -12   6   1      779.96      744.18    101.74 o 
 -10   6   1     1104.74     1129.22     94.31 o 
  -8   6   1      747.50      643.64    103.36 o 
  -6   6   1      638.09      685.83     70.71 o 
  -4   6   1     2248.91     2480.14     99.43 o 
  -2   6   1       25.04       70.96     19.56 o 
   0   6   1     8281.02     8356.52    193.77 o 
   2   6   1       16.83       44.27     18.53 o 
   4   6   1      322.75      284.94     42.36 o 
   6   6   1     1157.49     1346.21    133.23 o 
   8   6   1      375.05      412.84     55.46 o 
  10   6   1     2502.02     2682.61    142.62 o 
  12   6   1     2114.16     2099.29    140.44 o 
  14   6   1       54.35      154.40     61.27 o 
  16   6   1        8.49        0.00     47.44 o 
 -15   7   1        0.26        3.03     59.59 o 
 -13   7   1      271.11      244.87     68.10 o 
 -11   7   1      313.46      277.86     56.28 o 
  -9   7   1      328.17      363.31     54.58 o 
  -7   7   1        3.42        5.31     21.97 o 
  -5   7   1      354.93      532.12     63.62 o 
  -3   7   1     1174.61     1322.07     66.59 o 
  -1   7   1     5000.32     4824.32    117.65 o 
   1   7   1      496.91      626.16     47.34 o 
   3   7   1      458.99      540.83     54.68 o 
   5   7   1     2526.59     2697.00    126.94 o 
   7   7   1      302.48      299.64     46.88 o 
   9   7   1      318.32      323.95     53.18 o 
  11   7   1      376.07      389.45     77.52 o 
  13   7   1       81.17       97.70     67.23 o 
  15   7   1        0.03        0.00     55.51 o 
 -16   8   1        0.39        5.68     89.68 o 
 -14   8   1      189.71      227.45     81.77 o 
 -12   8   1       16.28       64.90     39.88 o 
 -10   8   1      237.79      225.20     49.98 o 
  -8   8   1       11.26        0.00     28.10 o 
  -6   8   1      126.11      146.27     39.90 o 
  -4   8   1      396.47      491.03     53.50 o 
  -2   8   1      462.54      408.14     47.00 o 
   0   8   1      209.06      235.59     35.99 o 
   2   8   1     1321.02     1461.81     70.37 o 
   4   8   1       27.49       43.94     25.13 o 
   6   8   1      767.12      806.27     80.78 o 
   8   8   1      126.58      105.61     41.67 o 
  10   8   1       51.42      132.31     49.53 o 
  12   8   1       76.89       91.19     82.49 o 
  14   8   1      158.08      126.45     71.89 o 
  16   8   1        0.38        0.00     79.46 o 
 -15   9   1       82.45      116.54    113.89 o 
 -13   9   1      300.28      363.12    102.03 o 
 -11   9   1      269.84      278.82     89.30 o 
  -9   9   1       13.08       21.52     43.89 o 
  -7   9   1        9.61        2.22     28.28 o 
  -5   9   1      103.36       57.46     27.15 o 
  -3   9   1     2095.80     1917.82     89.36 o 
  -1   9   1     1534.85     1468.30     86.46 o 
   1   9   1     1106.27     1020.21     88.04 o 
   3   9   1      519.87      507.36     71.39 o 
   5   9   1      792.92      677.18    104.58 o 
   7   9   1      435.21      381.25     85.72 o 
   9   9   1      294.29      263.59     79.08 o 
  11   9   1       64.51      132.22     63.12 o 
  13   9   1      179.29      125.07     75.71 o 
  15   9   1        8.80        0.00    111.81 o 
 -14  10   1        8.43        0.00     59.52 o 
 -12  10   1      172.85      291.39     90.50 o 
 -10  10   1      356.47      384.09     97.56 o 
  -8  10   1       38.04       40.96     49.09 o 
  -6  10   1      902.71      912.35    103.02 o 
  -4  10   1      170.57      219.63     57.30 o 
  -2  10   1     2504.40     2599.53    181.43 o 
   0  10   1     3650.86     3536.77    153.05 o 
   2  10   1     6678.76     6397.08    211.10 o 
   4  10   1      641.57      627.04     86.38 o 
   6  10   1     1422.37     1679.39    152.73 o 
   8  10   1      190.67      240.91     76.89 o 
  10  10   1      177.92      259.94     85.21 o 
  12  10   1       48.80       71.99     66.84 o 
  14  10   1       19.76        3.16     67.55 o 
 -13  11   1       21.32       82.23     70.88 o 
 -11  11   1      507.88      463.55    111.82 o 
  -9  11   1      664.46      695.47    129.03 o 
  -7  11   1     2334.46     2220.72    262.98 o 
  -5  11   1     1500.06     1427.83    166.94 o 
  -3  11   1      211.92      154.00     63.09 o 
  -1  11   1       76.60       53.81     49.91 o 
   1  11   1     1378.56     1513.88    166.13 o 
   3  11   1      364.39      387.45     93.30 o 
   5  11   1     3885.81     3392.69    195.17 o 
   7  11   1     1758.73     1844.65    172.86 o 
   9  11   1      642.34      738.51    136.30 o 
  11  11   1      115.48      147.74     91.00 o 
  13  11   1      180.46      258.92     93.53 o 
 -12  12   1       28.90      129.03     98.38 o 
 -10  12   1      280.13      299.30    138.11 o 
  -8  12   1      280.73      486.70    112.91 o 
  -6  12   1     1110.16     1170.48    165.82 o 
  -4  12   1       89.98       70.32     51.30 o 
  -2  12   1     1779.96     1466.18    174.20 o 
   0  12   1     2621.86     2495.64    231.76 o 
   2  12   1      502.44      590.22    156.84 o 
   4  12   1      785.73      626.48    129.73 o 
   6  12   1     1401.12     1267.22    175.77 o 
   8  12   1      691.52      735.95    205.46 o 
  10  12   1      113.47      109.82     69.60 o 
  12  12   1      126.04       74.86     76.00 o 
 -11  13   1       17.75       14.54     60.68 o 
  -9  13   1       82.19      135.24     79.45 o 
  -7  13   1       64.42      105.98     69.44 o 
  -5  13   1      273.70      383.63    102.30 o 
  -3  13   1       71.01      101.09     65.03 o 
  -1  13   1      970.24      925.84    152.30 o 
   1  13   1      328.09      417.49    110.44 o 
   3  13   1      157.56       79.25     63.37 o 
   5  13   1       96.58      157.70     72.35 o 
   7  13   1      283.72      312.76     98.80 o 
   9  13   1      190.59      179.73    106.33 o 
  11  13   1       98.12      188.06    117.68 o 
  -8  14   1        8.62       23.95     61.42 o 
  -6  14   1        0.31        0.00     43.10 o 
  -4  14   1      102.06      148.47     81.64 o 
  -2  14   1       54.85       43.98     61.42 o 
   0  14   1       62.49       75.47     66.24 o 
   2  14   1       43.24       14.14     56.90 o 
   4  14   1       14.27       26.38     64.54 o 
   6  14   1       16.84        0.00     55.62 o 
   8  14   1        0.07        0.00     56.57 o 
  -7  15   1        0.62        0.00     60.37 o 
  -5  15   1       38.66       37.36     59.98 o 
  -3  15   1       72.89      142.55     75.63 o 
  -1  15   1      120.79       75.75     73.81 o 
   1  15   1      191.07      165.39     90.81 o 
   3  15   1      415.60      551.83    141.59 o 
   5  15   1      108.69       40.93     64.38 o 
   7  15   1       44.20        0.00     77.57 o 
  -2  16   1       88.90       56.70     65.42 o 
   0  16   1       92.25       60.54     77.60 o 
   2  16   1      209.86      216.15     97.69 o 
 -18   0   2     1618.35     1454.88    306.49 o 
 -16   0   2      570.47      535.79    189.95 o 
 -14   0   2        8.27        7.95     77.57 o 
 -12   0   2     1763.49     1791.37    144.40 o 
 -10   0   2       15.32       33.58     22.70 o 
  -8   0   2      515.74      480.16     49.87 o 
  -6   0   2     7189.05     6451.73    116.79 o 
  -4   0   2     1137.78     1275.61     43.00 o 
  -2   0   2     1305.58      846.73     42.77 o 
   0   0   2    45845.02    40310.13    386.33 o 
   2   0   2    10617.85    12058.90    153.78 o 
   4   0   2       40.33       65.26     25.15 o 
   6   0   2     4355.49     4820.72    168.42 o 
   8   0   2     1051.33     1029.51     98.56 o 
  10   0   2     1656.07     1470.25    170.65 o 
  12   0   2     3713.23     3671.66    256.35 o 
  14   0   2       52.38       48.02     46.55 o 
  16   0   2      263.49      493.84    117.00 o 
  18   0   2       60.95      227.03    151.73 o 
 -17   1   2     1275.02     1169.20    192.29 o 
 -15   1   2       63.38       49.66     60.83 o 
 -13   1   2     1110.28     1117.12     94.27 o 
 -11   1   2     1436.40     1375.31     86.76 o 
  -9   1   2     3555.82     3669.70    102.15 o 
  -7   1   2     1817.44     1599.42     53.26 o 
  -5   1   2     5405.14     4838.11     70.58 o 
  -3   1   2      172.00      129.96     14.08 o 
  -1   1   2    23223.20    30614.37    330.31 o 
   1   1   2      683.49      354.73     21.41 o 
   3   1   2    14991.24    14646.12    156.28 o 
   5   1   2     6462.65     6245.03    125.25 o 
   7   1   2    30126.78    31901.08    329.01 o 
   9   1   2      538.38      391.67     51.87 o 
  11   1   2     3114.66     2996.18    129.23 o 
  13   1   2      290.75      336.39     62.78 o 
  15   1   2      524.62      613.90     87.53 o 
  17   1   2      168.46      267.44    112.45 o 
 -18   2   2      472.72      352.99    122.39 o 
 -16   2   2       67.03       69.39     73.37 o 
 -14   2   2      540.77      521.86    114.17 o 
 -12   2   2      944.11     1052.04     87.31 o 
 -10   2   2     1344.71     1318.32     64.71 o 
  -8   2   2    10874.34    11508.58    171.46 o 
  -6   2   2     3105.10     3214.60     88.44 o 
  -4   2   2     8009.11     8367.60    122.73 o 
  -2   2   2      874.84     1005.67     51.29 o 
   0   2   2     2334.16     2085.20     72.23 o 
   2   2   2    24837.09    24996.76    509.72 o 
   4   2   2    14728.83    15793.70    304.09 o 
   6   2   2     5932.22     6206.58    137.52 o 
   8   2   2     3577.63     3489.01    106.62 o 
  10   2   2      303.94      323.73     52.87 o 
  12   2   2      225.67      283.56     54.55 o 
  14   2   2      477.12      548.16     79.08 o 
  16   2   2      597.83      536.29     86.45 o 
  18   2   2       51.84       69.39     93.34 o 
 -17   3   2      449.29      440.69    122.89 o 
 -15   3   2      208.28      213.69     89.33 o 
 -13   3   2      145.57      173.84     55.40 o 
 -11   3   2       70.64        0.00     29.73 o 
  -9   3   2     7110.79     7025.31    146.46 o 
  -7   3   2     4862.94     4627.16    118.08 o 
  -5   3   2     1530.83     1558.95    134.04 o 
  -3   3   2       29.90       46.76     26.08 o 
  -1   3   2    16936.59    19463.66    191.72 o 
   1   3   2    10105.77    11234.93    223.32 o 
   3   3   2    58965.61    64418.67    985.96 o 
   5   3   2       58.07       95.60     26.07 o 
   7   3   2     2222.66     2331.56    106.83 o 
   9   3   2       25.75       13.30     21.69 o 
  11   3   2      324.52      298.53     55.46 o 
  13   3   2       67.98       86.20     36.35 o 
  15   3   2     1071.11     1136.44    141.91 o 
  17   3   2        7.63       21.29     79.46 o 
 -18   4   2        1.98       56.69     78.12 o 
 -16   4   2       83.45      146.90     80.98 o 
 -14   4   2      290.22      317.30     92.53 o 
 -12   4   2       16.69       84.79     45.09 o 
 -10   4   2      324.26      315.90     43.46 o 
  -8   4   2        2.64        0.00     15.05 o 
  -6   4   2     1797.68     1188.16    732.11 o 
  -4   4   2      326.59      266.43    105.94 o 
  -2   4   2     4461.60     5389.56    100.00 o 
   0   4   2      744.29      853.63     37.33 o 
   2   4   2     2189.00     2232.11    120.68 o 
   4   4   2      316.60      467.49     40.20 o 
   6   4   2      846.02      838.32     68.75 o 
   8   4   2      527.18      563.44     70.93 o 
  10   4   2       67.84      100.67     40.18 o 
  12   4   2      108.71       55.42     42.13 o 
  14   4   2       49.70      111.47     52.58 o 
  16   4   2        3.24        0.61     48.27 o 
 -17   5   2      149.59      121.50     88.55 o 
 -15   5   2      411.52      293.62     99.29 o 
 -13   5   2       68.70       52.69     41.04 o 
 -11   5   2      981.10      820.54    107.86 o 
  -9   5   2      108.01       86.54     29.31 o 
  -7   5   2     4672.95     4751.47    154.45 o 
  -5   5   2     3642.35     2154.05   1347.79 o 
  -3   5   2       71.70       59.72     20.98 o 
  -1   5   2     4043.60     4420.22     93.70 o 
   1   5   2     5227.09     5674.81    106.71 o 
   3   5   2    23833.55    26705.58    723.78 o 
   5   5   2    25594.42    27352.92    422.42 o 
   7   5   2       45.14       38.33     26.67 o 
   9   5   2      547.02      514.87     73.53 o 
  11   5   2      102.17      138.73     48.93 o 
  13   5   2      500.17      536.08     90.89 o 
  15   5   2      202.27      261.80     75.24 o 
  17   5   2      192.79      211.93    101.90 o 
 -16   6   2       44.44       31.21     73.90 o 
 -14   6   2     1424.77     1435.75    187.33 o 
 -12   6   2       41.25        3.44     29.83 o 
 -10   6   2     1452.65     1397.12     83.63 o 
  -8   6   2      732.06      645.91     78.03 o 
  -6   6   2     6825.73     6798.87    297.22 o 
  -4   6   2      629.96      641.28     60.74 o 
  -2   6   2     4320.18     4032.35    102.72 o 
   0   6   2      397.12      402.07     34.80 o 
   2   6   2     1985.12     2108.30     76.33 o 
   4   6   2    19376.28    21387.63    936.71 o 
   6   6   2    10468.18     9881.60    249.53 o 
   8   6   2     3046.42     2626.73    208.25 o 
  10   6   2      607.54      786.23     95.61 o 
  12   6   2     1790.48     1993.04    139.24 o 
  14   6   2      349.00      523.48     97.64 o 
  16   6   2      256.79      166.96     80.43 o 
 -17   7   2       88.89       77.22     84.35 o 
 -15   7   2      160.56      105.78     73.54 o 
 -13   7   2     1525.34     1305.21    278.38 o 
 -11   7   2     1173.58     1257.35    106.83 o 
  -9   7   2      397.91      371.18     64.16 o 
  -7   7   2      667.52      703.70    123.01 o 
  -5   7   2     6237.81     6543.30    177.92 o 
  -3   7   2    10394.82     9903.47    215.70 o 
  -1   7   2     2651.88     2524.77     84.32 o 
   1   7   2     9639.27     8753.05    206.27 o 
   3   7   2     4735.78     4420.71    309.14 o 
   5   7   2     8469.32     8797.80    350.60 o 
   7   7   2     4619.76     4552.70    137.27 o 
   9   7   2     3965.92     4132.41    172.44 o 
  11   7   2     2761.28     2458.41    189.85 o 
  13   7   2      430.16      412.71    107.20 o 
  15   7   2       84.24      155.00     82.32 o 
 -16   8   2      127.11      208.49    128.65 o 
 -14   8   2      149.56      146.96     80.00 o 
 -12   8   2     1363.76     1364.77    118.79 o 
 -10   8   2      215.13      290.09     56.34 o 
  -8   8   2       10.81       51.19     31.13 o 
  -6   8   2     3314.01     3233.91    136.90 o 
  -4   8   2     7901.87     8074.48    206.99 o 
  -2   8   2     1447.83     1391.04     69.49 o 
   0   8   2     1914.45     1922.34     77.66 o 
   2   8   2     7104.14     7467.44    296.74 o 
   4   8   2     3539.19     3128.50    173.01 o 
   6   8   2     3214.19     3145.79    137.28 o 
   8   8   2      346.58      466.78     99.30 o 
  10   8   2     2185.37     2186.09    179.00 o 
  12   8   2      675.62      802.75    144.62 o 
  14   8   2      175.34      372.51    109.38 o 
 -15   9   2        5.24       42.00     98.00 o 
 -13   9   2       49.93       40.15     52.08 o 
 -11   9   2      941.57      937.76    118.90 o 
  -9   9   2      294.37      298.53     77.42 o 
  -7   9   2      338.69      353.12     63.48 o 
  -5   9   2      883.56      998.13     79.45 o 
  -3   9   2      440.97      441.70     54.76 o 
  -1   9   2     1175.91     1049.04     88.15 o 
   1   9   2     1632.17     1762.59    108.79 o 
   3   9   2     1133.18     1175.42    124.75 o 
   5   9   2     3059.04     3046.06    183.47 o 
   7   9   2        6.24        0.00     35.36 o 
   9   9   2       17.66       21.09     42.80 o 
  11   9   2      472.91      491.98    116.06 o 
  13   9   2      107.08      207.38     86.42 o 
  15   9   2       36.33       48.29     74.56 o 
 -12  10   2      195.99      256.62     87.72 o 
 -10  10   2       29.81       89.83     58.13 o 
  -8  10   2       11.77       46.53     46.36 o 
  -6  10   2     1738.01     1693.79    123.81 o 
  -4  10   2       60.78       31.92     29.84 o 
  -2  10   2     1785.04     1831.83    115.87 o 
   0  10   2     1579.58     1543.15    111.14 o 
   2  10   2      471.20      470.77     76.13 o 
   4  10   2     1067.78     1244.61    139.02 o 
   6  10   2      809.95      852.48    128.75 o 
   8  10   2      607.23      593.64    116.52 o 
  10  10   2      120.77       88.02     60.38 o 
  12  10   2       67.09       97.98     68.34 o 
  14  10   2       64.42       30.72     69.76 o 
 -13  11   2       16.26        0.00     59.63 o 
 -11  11   2      132.92      178.22    104.05 o 
  -9  11   2      315.07      264.95     86.19 o 
  -7  11   2      126.04       86.66     59.68 o 
  -5  11   2      267.74      183.99     76.52 o 
  -3  11   2        8.50       43.64     43.18 o 
  -1  11   2     4379.47     4027.82    235.64 o 
   1  11   2       20.90        3.65     39.60 o 
   3  11   2       63.15       42.57     35.75 o 
   5  11   2        0.33        0.00     36.51 o 
   7  11   2     1086.04      870.27    135.39 o 
   9  11   2       12.31        0.00     45.48 o 
  11  11   2       11.70        0.00     54.28 o 
  13  11   2        3.22       91.94     73.27 o 
 -12  12   2        1.73       87.41     89.30 o 
 -10  12   2       30.46       86.20     65.12 o 
  -8  12   2      735.85      775.81    142.91 o 
  -6  12   2       94.66      103.57     69.11 o 
  -4  12   2       16.85       70.04     52.57 o 
  -2  12   2        5.68        0.74     43.42 o 
   0  12   2       73.07      138.56     73.97 o 
   2  12   2        1.44        0.00     41.91 o 
   4  12   2      665.54      580.33    122.19 o 
   6  12   2     1205.82     1288.77    253.89 o 
   8  12   2      379.31      414.53    103.28 o 
  10  12   2       38.92        0.00     50.96 o 
  12  12   2       55.79       46.31     71.30 o 
 -11  13   2       14.35        4.80     59.26 o 
  -9  13   2      227.48      215.77     89.47 o 
  -7  13   2      135.20      162.65     71.12 o 
  -5  13   2      143.99      160.09     74.90 o 
  -3  13   2        2.94        0.00     42.29 o 
  -1  13   2      122.31      103.50     68.34 o 
   1  13   2      258.14      347.21    102.18 o 
   3  13   2      603.98      806.70    207.35 o 
   5  13   2      376.30      392.30    102.33 o 
   7  13   2      513.81      540.75    133.48 o 
   9  13   2      123.96      154.00    106.70 o 
  -8  14   2      112.29       92.87     79.84 o 
  -6  14   2       72.62       49.32     66.87 o 
  -4  14   2      430.25      506.63    121.12 o 
  -2  14   2      314.60      282.11     95.46 o 
   0  14   2      240.58      190.97     85.77 o 
   2  14   2      229.69      345.75    111.38 o 
   4  14   2      318.66      436.65    116.18 o 
   6  14   2      299.40      275.66    103.97 o 
   8  14   2      260.95      263.21     97.35 o 
  -7  15   2        1.29       29.13     63.34 o 
  -5  15   2       11.80        0.00     66.03 o 
  -3  15   2      573.80      762.52    156.07 o 
  -1  15   2      491.90      606.66    143.47 o 
   1  15   2      112.48      185.72     96.98 o 
   3  15   2       16.93        0.00     65.83 o 
   5  15   2       22.99        4.18     58.48 o 
  -2  16   2      214.01      221.75    101.68 o 
   0  16   2       85.20       64.90     73.08 o 
   2  16   2       30.50       33.26     73.80 o 
 -17   1   3      523.76      606.90    143.32 o 
 -15   1   3       11.40       87.11     71.95 o 
 -13   1   3      309.55      400.43    118.24 o 
 -11   1   3      267.98      246.90     44.20 o 
  -9   1   3     4649.89     5105.73    106.30 o 
  -7   1   3      719.14      761.43     35.92 o 
  -5   1   3      145.63      272.64     23.90 o 
  -3   1   3      187.03      136.62     15.45 o 
  -1   1   3    12257.33    12257.35    196.49 o 
   1   1   3    32881.71    32457.36   3296.26 o 
   3   1   3    21279.25    24207.58    263.83 o 
   5   1   3       10.32       14.44      8.84 o 
   7   1   3      362.46      287.80     42.51 o 
   9   1   3     1116.28     1005.70     80.46 o 
  11   1   3      240.39      274.59     52.90 o 
  13   1   3      317.77      218.94     53.11 o 
  15   1   3      130.87       66.27     45.91 o 
  17   1   3        1.50        0.00     46.39 o 
 -18   2   3      584.20      449.91    132.08 o 
 -16   2   3     1271.54     1170.46    182.01 o 
 -14   2   3      643.03      460.65    109.03 o 
 -12   2   3      419.03      446.95     72.30 o 
 -10   2   3       37.80       52.30     21.57 o 
  -8   2   3      646.80      562.78     50.68 o 
  -6   2   3    11954.27    12505.69    174.86 o 
  -4   2   3     6860.51     7932.48    120.95 o 
  -2   2   3    11564.06    12305.37    108.23 o 
   0   2   3     2507.87     2753.94     80.07 o 
   2   2   3    16633.11    17188.51    483.26 o 
   4   2   3    15998.53    17216.40    385.58 o 
   6   2   3     4671.29     4648.22    122.49 o 
   8   2   3      157.63      158.49     34.60 o 
  10   2   3     2192.02     2114.97    106.47 o 
  12   2   3      168.27      134.84     41.87 o 
  14   2   3      166.02      198.49     53.14 o 
  16   2   3       20.67       40.93     45.41 o 
  18   2   3        7.61       14.05     84.84 o 
 -17   3   3      633.70      627.61    143.95 o 
 -15   3   3      494.35      849.33    152.01 o 
 -13   3   3     1060.59     1155.19    173.30 o 
 -11   3   3     1739.73     1716.03     82.57 o 
  -9   3   3     2749.07     2623.08     90.96 o 
  -7   3   3     1995.82     1979.06     78.57 o 
  -5   3   3      168.47      184.97     27.16 o 
  -3   3   3      105.76      110.88     24.09 o 
  -1   3   3      226.36      309.24     26.46 o 
   1   3   3     2355.74     2630.01    103.41 o 
   3   3   3      497.09      581.69     42.41 o 
   5   3   3    16742.18    17681.78    257.13 o 
   7   3   3     2246.07     2238.48     93.41 o 
   9   3   3     3267.72     3224.37    155.49 o 
  11   3   3     2549.91     2457.61    125.39 o 
  13   3   3      354.69      297.19     62.09 o 
  15   3   3      766.32      810.03    122.22 o 
  17   3   3      161.16      218.11     77.61 o 
 -18   4   3      496.86      601.61    150.14 o 
 -16   4   3      621.58      626.60    135.48 o 
 -14   4   3       36.48       91.55     65.45 o 
 -12   4   3      853.87      922.44     92.64 o 
 -10   4   3     1073.45     1047.98     69.55 o 
  -8   4   3     5986.84     5573.88    143.83 o 
  -6   4   3     3034.34     3026.96    112.26 o 
  -4   4   3    10294.43     5243.29   3500.51 o 
  -2   4   3     3892.21     3590.02     81.74 o 
   0   4   3    27219.58    26984.23    349.11 o 
   2   4   3    10303.13    11101.15    434.56 o 
   4   4   3    12092.04    12972.75    204.67 o 
   6   4   3    32364.19    35877.49    402.47 o 
   8   4   3     4191.03     4014.34    153.93 o 
  10   4   3     2702.13     2372.70    132.55 o 
  12   4   3      181.98      232.75     62.68 o 
  14   4   3     2060.43     2088.21    158.14 o 
  16   4   3      843.51      978.90    140.06 o 
 -17   5   3      331.96      222.49    102.62 o 
 -15   5   3      750.97      872.91    153.83 o 
 -13   5   3       54.60       64.81     48.28 o 
 -11   5   3       33.72        0.00     22.93 o 
  -9   5   3      975.08     1106.12     78.50 o 
  -7   5   3     2354.20     1244.45    773.07 o 
  -5   5   3    12582.56    14287.67    239.94 o 
  -3   5   3     5661.73     5752.11    118.94 o 
  -1   5   3    11413.38    10809.54    141.97 o 
   1   5   3    10709.71    10389.84    242.15 o 
   3   5   3    10682.14    10719.19    173.73 o 
   5   5   3    36677.61    38071.05    990.18 o 
   7   5   3     4420.83     4567.76    184.94 o 
   9   5   3     2597.92     2968.09    141.95 o 
  11   5   3      553.81      577.67     87.64 o 
  13   5   3     1457.18     1517.92    147.49 o 
  15   5   3      792.23      831.27    125.11 o 
  17   5   3      122.22       49.42     72.78 o 
 -16   6   3      206.80      203.35    120.89 o 
 -14   6   3      686.60      718.99    136.85 o 
 -12   6   3       64.22       52.29     36.81 o 
 -10   6   3      217.87      162.39     35.60 o 
  -8   6   3     2175.07     1738.84    306.85 o 
  -6   6   3     1481.03     1515.91    100.75 o 
  -4   6   3     1055.94     1056.24     58.58 o 
  -2   6   3     4246.48     4153.89    103.01 o 
   0   6   3      545.56      552.39     38.38 o 
   2   6   3     1846.87     2089.85    116.31 o 
   4   6   3     3323.59     3514.16    108.96 o 
   6   6   3     7227.78     6953.45    184.56 o 
   8   6   3      944.08     1045.06     96.34 o 
  10   6   3     2566.66     2526.10    140.82 o 
  12   6   3     2109.49     2145.26    151.90 o 
  14   6   3      142.04      108.24     89.68 o 
  16   6   3       29.47      109.23     72.67 o 
 -17   7   3       88.63        0.00     77.99 o 
 -15   7   3       66.86      157.61     80.79 o 
 -13   7   3       32.93       30.63     39.07 o 
 -11   7   3      321.95      177.45     60.96 o 
  -9   7   3        3.01        0.00     26.35 o 
  -7   7   3      684.35      526.02    220.09 o 
  -5   7   3      145.83      187.74     34.76 o 
  -3   7   3      534.87      652.56     52.93 o 
  -1   7   3     3420.11     3440.02     95.34 o 
   1   7   3      873.77      981.62     51.81 o 
   3   7   3        0.30        0.00     17.71 o 
   5   7   3     1641.24     1713.48     74.31 o 
   7   7   3       36.61       58.62     29.08 o 
   9   7   3     2752.42     2413.68    177.99 o 
  11   7   3      695.41      690.49    128.81 o 
  13   7   3        0.03       10.22     74.92 o 
  15   7   3       43.93       78.32     93.84 o 
 -16   8   3       99.85       90.81    114.65 o 
 -14   8   3        5.50       35.73     53.93 o 
 -12   8   3       98.59      114.39     45.49 o 
 -10   8   3      126.64      186.20     51.79 o 
  -8   8   3       51.70       51.07     30.04 o 
  -6   8   3       17.94       11.98     20.76 o 
  -4   8   3     2762.10     2671.75    102.52 o 
  -2   8   3     1940.84     1926.95     80.80 o 
   0   8   3       19.55       19.94     16.68 o 
   2   8   3     3068.90     3074.69    165.68 o 
   4   8   3      518.34      665.65    100.78 o 
   6   8   3      343.78      332.35     80.01 o 
   8   8   3     4783.72     4859.36    251.04 o 
  10   8   3     1268.37     1029.81    153.94 o 
  12   8   3       11.65       47.58     53.68 o 
  14   8   3       53.17      170.10     80.27 o 
 -15   9   3      338.85      500.22    175.57 o 
 -13   9   3       90.85      117.94     76.28 o 
 -11   9   3      897.50      895.97     96.89 o 
  -9   9   3       31.35       51.02     37.37 o 
  -7   9   3      177.67      208.67     44.70 o 
  -5   9   3      458.28      518.93     61.31 o 
  -3   9   3     2822.13     2702.65    131.82 o 
  -1   9   3     1847.68     1725.22    119.19 o 
   1   9   3     2503.97     2317.07    125.34 o 
   3   9   3      271.73      245.13     68.88 o 
   5   9   3      938.18      965.64    127.97 o 
   7   9   3     1528.23     1644.85    155.36 o 
   9   9   3     6088.48     6157.85    430.03 o 
  11   9   3     1081.17     1031.48    160.85 o 
  13   9   3      254.19      199.32    103.11 o 
  15   9   3      100.35       64.82     76.43 o 
 -14  10   3      120.00      363.25    143.03 o 
 -12  10   3      301.89      310.71     94.43 o 
 -10  10   3      310.60      303.33     88.55 o 
  -8  10   3        7.87       22.66     37.52 o 
  -6  10   3      437.38      582.13     82.24 o 
  -4  10   3      990.49      884.28     96.32 o 
  -2  10   3     2324.16     2359.77    130.53 o 
   0  10   3     6092.30     5804.83    204.53 o 
   2  10   3     1091.76     1157.54    109.65 o 
   4  10   3     1703.95     1699.60    184.46 o 
   6  10   3     1057.30     1255.53    153.46 o 
   8  10   3     1903.10     1990.38    183.16 o 
  10  10   3     1434.41     1132.25    167.00 o 
  12  10   3      119.08      197.94     84.67 o 
  14  10   3      116.83      135.55     87.37 o 
 -11  11   3      819.01      872.17    208.49 o 
  -9  11   3      422.79      372.31     95.34 o 
  -7  11   3     1389.50     1309.54    160.44 o 
  -5  11   3      117.69      102.98     57.58 o 
  -3  11   3      176.12      233.67     73.18 o 
  -1  11   3      182.64      147.80     47.42 o 
   1  11   3      193.94      213.88     56.79 o 
   3  11   3        5.62       43.90     36.27 o 
   5  11   3     2682.44     2512.20    185.32 o 
   7  11   3      701.60      534.49    114.40 o 
   9  11   3      774.17      710.43    140.29 o 
  11  11   3      155.41      218.07     86.46 o 
  13  11   3      155.72      110.66     96.11 o 
 -12  12   3       46.32       25.35     88.92 o 
 -10  12   3      502.34      452.67    115.61 o 
  -8  12   3       36.23       43.68     56.99 o 
  -6  12   3       10.88       81.06     59.66 o 
  -4  12   3       67.34       41.85     49.41 o 
  -2  12   3     1520.25     1474.43    175.12 o 
   0  12   3     1000.90      956.20    147.96 o 
   2  12   3      166.18       93.26     62.47 o 
   4  12   3      231.44      321.43     94.69 o 
   6  12   3      280.43      270.85     87.72 o 
   8  12   3      100.44      142.16    116.35 o 
  10  12   3       66.06       76.96     74.44 o 
  12  12   3        5.45      129.02     73.67 o 
 -11  13   3       19.05       20.43     74.92 o 
  -9  13   3      132.35      116.66     78.06 o 
  -7  13   3       21.35        0.00     55.15 o 
  -5  13   3        1.44       30.95     51.24 o 
  -3  13   3      105.55       62.27     50.31 o 
  -1  13   3      702.83      797.88    158.73 o 
   1  13   3       55.16        0.00     39.51 o 
   3  13   3       30.95       22.95     54.01 o 
   5  13   3       65.18       61.83     80.97 o 
   7  13   3       21.57       26.11     76.81 o 
   9  13   3       81.97       70.76     96.11 o 
  -8  14   3        1.18        0.00     59.38 o 
  -6  14   3        2.09        2.00     52.43 o 
  -4  14   3        0.55        0.00     51.33 o 
  -2  14   3      207.49      192.81     85.33 o 
   0  14   3      157.18       45.05     59.82 o 
   2  14   3        0.14       35.44     63.37 o 
   4  14   3        0.25        0.00     50.22 o 
   6  14   3        2.12        0.00     54.55 o 
   8  14   3       22.82       92.05     77.89 o 
  -7  15   3        8.08       32.05     67.79 o 
  -5  15   3       84.78       82.47     78.10 o 
  -3  15   3        4.49       93.41     74.24 o 
  -1  15   3       99.76      126.79     79.13 o 
   1  15   3        0.18       53.33     62.35 o 
   3  15   3       69.62       53.23     79.45 o 
   5  15   3        0.27        0.00     53.97 o 
  -2  16   3       19.77      101.65     76.36 o 
   0  16   3       26.86      131.26     97.62 o 
 -18   0   4      397.89      508.17    202.06 o 
 -16   0   4     2739.95     3005.86    337.14 o 
 -14   0   4     2243.31     2142.02    262.60 o 
 -12   0   4     1792.15     1646.34    242.16 o 
 -10   0   4      518.79      554.40     60.44 o 
  -8   0   4     4251.04     4439.33    112.89 o 
  -6   0   4    12727.80    12903.45    161.50 o 
  -4   0   4     1202.86     1329.21     75.79 o 
  -2   0   4   298049.88   317359.72   4449.12 o 
   0   0   4      231.73      149.75     21.16 o 
   2   0   4    12329.84    14158.48    217.93 o 
   4   0   4     1698.72     1568.08     52.60 o 
   6   0   4    20108.67    19362.51    595.76 o 
   8   0   4     2286.79     1989.77    132.56 o 
  10   0   4     5156.58     4585.62    221.43 o 
  12   0   4      159.10      121.59     59.25 o 
  14   0   4       22.18       29.17     49.36 o 
  16   0   4     1038.03      902.10    159.53 o 
 -17   1   4     1579.20     1589.37    221.67 o 
 -15   1   4     1287.53     1340.53    188.02 o 
 -13   1   4      868.64      821.45    136.96 o 
 -11   1   4     2183.11     2157.72     77.89 o 
  -9   1   4     5385.05     4965.52     95.24 o 
  -7   1   4     1866.62     1696.22     55.89 o 
  -5   1   4    11933.04    12576.27    128.42 o 
  -3   1   4     5179.65     6085.76     66.13 o 
  -1   1   4    42325.27    43807.73    409.43 o 
   1   1   4    29074.69    29924.02    379.08 o 
   3   1   4      151.88      157.63     19.09 o 
   5   1   4     1356.19     1384.09     45.24 o 
   7   1   4     7505.12     7714.59    171.39 o 
   9   1   4     6210.88     6105.78    171.43 o 
  11   1   4     2595.63     2461.53    122.49 o 
  13   1   4        9.28       63.21     34.53 o 
  15   1   4     1684.18     1673.77    140.35 o 
  17   1   4      223.47      273.30     70.26 o 
 -18   2   4      140.53      109.94     81.78 o 
 -16   2   4      775.91      796.08    154.32 o 
 -14   2   4       87.76       85.73     92.14 o 
 -12   2   4      133.00      159.47     56.35 o 
 -10   2   4     2667.61     2320.93     88.02 o 
  -8   2   4      538.55      423.22     45.37 o 
  -6   2   4       50.02      101.98     22.40 o 
  -4   2   4     4016.15     4421.31     91.61 o 
  -2   2   4      128.05      130.07     18.83 o 
   0   2   4    36757.61    37561.55    417.66 o 
   2   2   4     4330.49     3779.53     93.04 o 
   4   2   4     5076.87     4498.20    137.74 o 
   6   2   4     4207.69     4595.46    141.29 o 
   8   2   4     7525.68     7556.16    181.65 o 
  10   2   4     3285.22     3031.47    130.20 o 
  12   2   4       17.16       29.28     29.53 o 
  14   2   4     1300.93     1353.86    123.97 o 
  16   2   4      388.51      432.14     81.52 o 
 -17   3   4      136.85      171.57     90.62 o 
 -15   3   4       38.82       69.73     66.85 o 
 -13   3   4        0.79        0.00     46.51 o 
 -11   3   4       60.32       50.23     25.54 o 
  -9   3   4     1311.42     1348.33     67.76 o 
  -7   3   4      184.91      181.18     32.15 o 
  -5   3   4      219.70      192.52     28.29 o 
  -3   3   4      314.58      472.51     34.09 o 
  -1   3   4     4084.00     4053.27     82.60 o 
   1   3   4     3989.73     3868.69     71.99 o 
   3   3   4     6343.60     7330.86    152.31 o 
   5   3   4      453.90      495.34     54.78 o 
   7   3   4     2044.10     1776.51     85.05 o 
   9   3   4      201.02      218.59     44.71 o 
  11   3   4       27.17       36.39     29.65 o 
  13   3   4        0.49        1.19     31.13 o 
  15   3   4     1134.51     1087.62    119.24 o 
  17   3   4       72.76      100.61     67.16 o 
 -18   4   4        2.46        0.00     62.54 o 
 -16   4   4        3.65        0.00     58.23 o 
 -14   4   4      202.05      113.12     73.71 o 
 -12   4   4      808.51      922.33     90.17 o 
 -10   4   4       18.58       30.13     21.65 o 
  -8   4   4      289.41      275.19     41.92 o 
  -6   4   4       24.39       30.97     18.08 o 
  -4   4   4     1701.91     1666.50     72.04 o 
  -2   4   4      580.70      584.64     36.24 o 
   0   4   4        0.49       30.33     22.04 o 
   2   4   4     1297.15     1402.29     49.10 o 
   4   4   4       76.63      108.25     26.61 o 
   6   4   4      135.29      195.75     40.97 o 
   8   4   4      413.72      418.50     65.35 o 
  10   4   4        2.17        0.29     29.59 o 
  12   4   4     2796.09     2766.07    160.48 o 
  14   4   4      170.68      144.46     62.90 o 
  16   4   4       84.79      106.78     65.53 o 
 -17   5   4       91.52       78.18    104.81 o 
 -15   5   4      950.97      940.39    160.11 o 
 -13   5   4        6.45        0.00     38.00 o 
 -11   5   4       84.09       63.49     29.83 o 
  -9   5   4        5.02        7.08     20.75 o 
  -7   5   4     5205.41     5457.00    143.39 o 
  -5   5   4      818.51      759.27    301.02 o 
  -3   5   4     1603.40     1377.23     58.81 o 
  -1   5   4       65.76       62.24     16.64 o 
   1   5   4     4312.09     4664.47    169.06 o 
   3   5   4    23415.42    27610.97    862.26 o 
   5   5   4     1739.77     1993.83     92.64 o 
   7   5   4      429.82      580.60     70.29 o 
   9   5   4      453.50      313.81     71.64 o 
  11   5   4     1104.05     1028.25    114.72 o 
  13   5   4     1035.99      899.34    118.44 o 
  15   5   4       45.75      115.27     61.30 o 
  17   5   4        1.68        0.00     72.13 o 
 -16   6   4      441.92      326.27    109.35 o 
 -14   6   4     1176.42     1462.12    155.20 o 
 -12   6   4      126.48      180.73     48.42 o 
 -10   6   4     2373.06     2414.56    113.19 o 
  -8   6   4     1725.44     1788.22     90.33 o 
  -6   6   4     1501.00     1094.85    212.31 o 
  -4   6   4       78.20       47.49     19.23 o 
  -2   6   4     2421.82     2359.85     78.72 o 
   0   6   4       32.83       23.59     22.61 o 
   2   6   4     5048.85     5176.60    195.78 o 
   4   6   4     1644.25     1895.74     95.17 o 
   6   6   4       28.79       29.19     25.05 o 
   8   6   4     3212.69     2795.84    134.81 o 
  10   6   4     3413.30     3351.66    163.58 o 
  12   6   4     2252.32     2019.80    286.43 o 
  14   6   4      722.85      520.65    173.30 o 
  16   6   4       52.15       12.49     85.51 o 
 -17   7   4      227.08      278.38    113.90 o 
 -15   7   4     1257.77     1442.00    162.87 o 
 -13   7   4      843.66      799.73    115.71 o 
 -11   7   4      904.21     1022.90     85.22 o 
  -9   7   4       73.71       31.78     24.41 o 
  -7   7   4     3646.85     3526.85    144.38 o 
  -5   7   4     1459.15     1411.01     73.71 o 
  -3   7   4     4651.74     4782.50    123.59 o 
  -1   7   4     3302.62     3296.67     88.27 o 
   1   7   4     1272.06     1134.43    101.88 o 
   3   7   4     3757.15     3508.90    121.33 o 
   5   7   4     1406.52     1333.78    124.82 o 
   7   7   4     4430.33     4327.41    373.46 o 
   9   7   4     6809.00     6781.61    301.25 o 
  11   7   4     2110.29     2388.53    256.54 o 
  13   7   4     1439.46     1329.40    188.89 o 
  15   7   4      113.97       93.17     79.80 o 
 -16   8   4      666.78      829.84    162.54 o 
 -14   8   4      999.51     1074.14    139.91 o 
 -12   8   4     1133.76     1166.58    111.39 o 
 -10   8   4       79.35       35.81     31.19 o 
  -8   8   4       83.66      144.21     44.27 o 
  -6   8   4     4154.76     4205.08    136.90 o 
  -4   8   4     2220.22     2256.14     94.30 o 
  -2   8   4     2713.94     2835.94     95.47 o 
   0   8   4     1522.76     1355.90     91.53 o 
   2   8   4      185.73      133.41     48.67 o 
   4   8   4     4329.29     3811.68    199.65 o 
   6   8   4     1209.41     1095.06    134.11 o 
   8   8   4     3693.26     3718.21    224.30 o 
  10   8   4     1567.21     1796.92    193.51 o 
  12   8   4     1079.71     1010.04    163.80 o 
  14   8   4      114.93      102.38     70.91 o 
 -15   9   4      157.59      203.50     94.33 o 
 -13   9   4      390.29      497.87     94.54 o 
 -11   9   4      540.19      574.76     78.45 o 
  -9   9   4      114.25      112.48     47.02 o 
  -7   9   4      619.08      708.56     75.91 o 
  -5   9   4      478.62      387.35     66.26 o 
  -3   9   4     1130.30     1012.86     95.17 o 
  -1   9   4     2330.23     2261.29    123.45 o 
   1   9   4     2356.04     2038.63    143.94 o 
   3   9   4     1025.44     1089.22    128.27 o 
   5   9   4      972.25     1087.31    135.10 o 
   7   9   4       17.29        0.00     29.95 o 
   9   9   4     1182.10     1056.20    154.40 o 
  11   9   4      178.80      148.49     71.95 o 
  13   9   4        5.71       59.01     62.67 o 
 -14  10   4        1.32        0.00     86.65 o 
 -12  10   4      176.04      177.94     61.67 o 
 -10  10   4       54.96      207.04     72.51 o 
  -8  10   4     1054.43      933.54    109.21 o 
  -6  10   4     1164.68     1203.49    113.09 o 
  -4  10   4       77.76       80.84     39.50 o 
  -2  10   4      661.78      574.57     79.62 o 
   0  10   4      114.43      146.17     46.47 o 
   2  10   4      667.03      818.18    118.54 o 
   4  10   4      530.69      541.02    104.32 o 
   6  10   4      303.16      282.85     81.02 o 
   8  10   4       58.22       26.52     47.94 o 
  10  10   4       46.36       93.08     65.55 o 
  12  10   4        5.83       58.01     62.32 o 
 -11  11   4       42.65      105.19     91.57 o 
  -9  11   4       50.83       82.53     59.42 o 
  -7  11   4      364.12      343.66    113.89 o 
  -5  11   4       43.64       33.67     42.33 o 
  -3  11   4      274.82      303.37     65.30 o 
  -1  11   4      760.71      945.19    126.38 o 
   1  11   4       30.89       57.56     37.42 o 
   3  11   4        0.04        0.45     41.23 o 
   5  11   4        6.07       42.17     47.06 o 
   7  11   4      364.64      280.13     90.67 o 
   9  11   4        7.36       10.89     50.33 o 
  11  11   4      198.26      120.32     78.69 o 
 -12  12   4      167.52      302.71    127.51 o 
 -10  12   4      441.13      331.66     96.45 o 
  -8  12   4       94.28      176.28     79.16 o 
  -6  12   4      226.39      305.01     89.49 o 
  -4  12   4      221.72      329.54     89.40 o 
  -2  12   4      363.33      396.63    102.97 o 
   0  12   4       24.99       73.91     55.86 o 
   2  12   4      205.07      315.19     75.55 o 
   4  12   4        0.86       14.58     38.75 o 
   6  12   4      339.63      268.97     89.60 o 
   8  12   4       13.53        0.00     51.64 o 
  10  12   4      284.43      364.66    108.69 o 
 -11  13   4      241.40      110.49    106.70 o 
  -9  13   4      178.91      156.63     85.61 o 
  -7  13   4       72.24      128.60     71.90 o 
  -5  13   4       73.20       44.95     58.28 o 
  -3  13   4       35.70        0.00     45.48 o 
  -1  13   4     1024.69     1021.12    165.50 o 
   1  13   4      522.01      680.57    139.24 o 
   3  13   4       17.42       11.22     52.63 o 
   5  13   4       11.26        0.00     56.18 o 
   7  13   4      170.98      134.33    100.65 o 
   9  13   4      165.50      154.71     80.96 o 
  -8  14   4       54.73      115.75     80.72 o 
  -6  14   4      142.06      147.90     81.34 o 
  -4  14   4       84.06      158.30     78.35 o 
  -2  14   4      106.08      171.38     80.70 o 
   0  14   4      418.47      404.14    112.35 o 
   2  14   4      215.72      182.04     84.34 o 
   4  14   4      114.14      148.62     82.98 o 
   6  14   4       68.36      100.33    121.46 o 
   8  14   4      285.18      155.14    116.16 o 
  -5  15   4       30.96       75.48     68.08 o 
  -3  15   4      268.77      292.56    104.47 o 
  -1  15   4      291.16      229.07     94.52 o 
   1  15   4       66.06       75.38     79.11 o 
   3  15   4       58.19      123.22     92.39 o 
   5  15   4        2.49       64.36     67.00 o 
   0  16   4      120.32      266.21    102.79 o 
 -17   1   5      262.74      288.48    107.58 o 
 -15   1   5       20.57        0.00     51.51 o 
 -13   1   5     1020.76      985.49    147.33 o 
 -11   1   5       20.66       29.11     26.17 o 
  -9   1   5        2.34       30.69     15.93 o 
  -7   1   5     1972.88     1765.38     57.04 o 
  -5   1   5      703.09      920.71     37.64 o 
  -3   1   5     8093.38     8014.38    168.86 o 
  -1   1   5    24982.10    26771.97    208.80 o 
   1   1   5     5029.11     2894.36   1001.24 o 
   3   1   5     6763.26     6270.15    243.94 o 
   5   1   5       29.50       21.69     12.60 o 
   7   1   5     2219.02     2471.99    100.56 o 
   9   1   5     1938.12     2035.29    102.26 o 
  11   1   5     1220.33     1259.98    104.91 o 
  13   1   5      192.82      291.05     62.56 o 
  15   1   5       81.77      112.71     50.52 o 
  17   1   5      306.12      361.72     82.05 o 
 -18   2   5      292.95      304.12    118.03 o 
 -16   2   5       39.90       17.68     64.90 o 
 -14   2   5     1031.03     1008.13    156.94 o 
 -12   2   5     6239.00     5652.82    335.65 o 
 -10   2   5      133.24      181.53     33.56 o 
  -8   2   5     2241.74     2483.42     89.12 o 
  -6   2   5     9070.96     8828.50    153.97 o 
  -4   2   5     4852.67     3544.92    708.64 o 
  -2   2   5     1390.02     1640.13     52.79 o 
   0   2   5    11324.57    11019.46    177.78 o 
   2   2   5     2233.72     2065.48     87.72 o 
   4   2   5     2420.76     2314.13     71.02 o 
   6   2   5     3949.21     3733.22     95.49 o 
   8   2   5     3745.03     3996.05    135.79 o 
  10   2   5     5455.71     5378.61    173.98 o 
  12   2   5     1508.24     1623.53    123.94 o 
  14   2   5      927.85      910.99    106.72 o 
  16   2   5      570.61      680.14    102.26 o 
 -17   3   5      239.36      327.43    113.33 o 
 -15   3   5       57.35       49.71     57.97 o 
 -13   3   5     6733.48     6523.82    250.98 o 
 -11   3   5     4037.81     4140.70    149.62 o 
  -9   3   5       46.74       40.45     21.16 o 
  -7   3   5     5902.25     5641.18    132.71 o 
  -5   3   5     6910.44     6899.81    123.50 o 
  -3   3   5    13841.94    13688.94    155.09 o 
  -1   3   5     4670.23     4149.16     90.56 o 
   1   3   5    23561.46    24674.09    369.27 o 
   3   3   5     2871.54     2849.71    133.10 o 
   5   3   5     2751.16     2485.30     90.64 o 
   7   3   5     1382.60     1167.73     77.60 o 
   9   3   5     7298.55     7005.43    190.77 o 
  11   3   5     1495.26     1574.61    111.85 o 
  13   3   5     1566.39     1602.76    129.80 o 
  15   3   5      745.19      844.16    109.09 o 
  17   3   5      335.65      333.93     97.92 o 
 -18   4   5      258.14      282.56    111.60 o 
 -16   4   5      428.87      506.76    128.04 o 
 -14   4   5     1339.04     1190.81    137.67 o 
 -12   4   5     4219.92     4317.70    253.65 o 
 -10   4   5      446.10      514.11     60.93 o 
  -8   4   5     2578.27     2303.16     94.09 o 
  -6   4   5     2901.24     2849.06    110.71 o 
  -4   4   5      425.75      438.77     39.54 o 
  -2   4   5      423.78      526.62     40.39 o 
   0   4   5      478.26      592.76     67.27 o 
   2   4   5     6761.84     6182.44    109.66 o 
   4   4   5      327.01      298.46     41.26 o 
   6   4   5       83.72      147.82     36.60 o 
   8   4   5     2850.02     2497.04    173.26 o 
  10   4   5      462.42      399.13     71.62 o 
  12   4   5     1038.80     1244.04    133.38 o 
  14   4   5     1468.95     1512.18    157.61 o 
  16   4   5      599.47      662.01    119.92 o 
 -17   5   5      599.17      802.06    162.62 o 
 -15   5   5      295.76      355.89     86.02 o 
 -13   5   5     4326.65     4110.26    204.32 o 
 -11   5   5      236.36      203.17     42.41 o 
  -9   5   5       91.63       82.09     28.54 o 
  -7   5   5      885.23      608.31    138.32 o 
  -5   5   5     3478.37     3271.11     99.30 o 
  -3   5   5      165.46      277.22     34.13 o 
  -1   5   5      661.25      546.83     34.50 o 
   1   5   5     1014.54      983.89     82.25 o 
   3   5   5     2386.20     2581.06     97.68 o 
   5   5   5      906.91     1051.65     72.92 o 
   7   5   5     1841.62     1718.30     99.44 o 
   9   5   5      524.09      654.59     85.11 o 
  11   5   5      279.23      226.44     61.55 o 
  13   5   5      467.83      546.86    118.99 o 
  15   5   5      475.90      843.79    218.70 o 
 -16   6   5      151.18      162.01     94.97 o 
 -14   6   5      353.19      426.85     89.27 o 
 -12   6   5     3084.98     3157.48    174.99 o 
 -10   6   5       29.36       19.89     27.64 o 
  -8   6   5      287.17      263.34     46.53 o 
  -6   6   5     2888.34     3016.05    121.47 o 
  -4   6   5      574.51      495.55     48.13 o 
  -2   6   5     2097.53     2161.68     72.22 o 
   0   6   5      277.06      371.94     65.80 o 
   2   6   5       21.50      111.73     40.72 o 
   4   6   5       87.07      143.71     29.76 o 
   6   6   5      266.16      246.23     46.11 o 
   8   6   5     1492.33     1602.96    107.85 o 
  10   6   5     2123.05     1889.32    188.46 o 
  12   6   5       56.28       37.36     52.98 o 
  14   6   5        0.81       15.95     51.98 o 
  16   6   5        7.02       34.37     63.53 o 
 -17   7   5       72.05       40.43     79.88 o 
 -15   7   5        5.89       30.68     57.09 o 
 -13   7   5       22.01        3.59     44.54 o 
 -11   7   5        6.51        0.00     30.57 o 
  -9   7   5      776.86      729.96     74.75 o 
  -7   7   5     1106.04      793.39    346.44 o 
  -5   7   5      294.35      316.80     42.66 o 
  -3   7   5      170.27      223.37     34.93 o 
  -1   7   5      575.79      562.40     83.71 o 
   1   7   5       19.25       83.16     39.48 o 
   3   7   5     1459.74     1595.16    202.43 o 
   5   7   5        0.71        0.00     29.54 o 
   7   7   5      126.70      117.36     57.64 o 
   9   7   5        2.94       34.25     48.56 o 
  11   7   5       15.91        8.16     43.23 o 
  13   7   5      185.70      196.74     83.71 o 
  15   7   5       21.64       13.28     63.54 o 
 -16   8   5      146.65      106.87     73.56 o 
 -14   8   5       27.81       20.24     54.24 o 
 -12   8   5       91.37       53.32     50.33 o 
 -10   8   5      987.59      801.23     87.55 o 
  -8   8   5      711.06      772.80     90.56 o 
  -6   8   5      621.83      625.17     65.29 o 
  -4   8   5      388.45      388.05     48.32 o 
  -2   8   5      797.99      861.58     85.56 o 
   0   8   5        9.67       24.16     30.35 o 
   2   8   5      256.07      157.05     54.41 o 
   4   8   5       25.25       38.20     40.14 o 
   6   8   5      184.51       51.87     53.35 o 
   8   8   5      483.67      596.74    116.51 o 
  10   8   5        3.28        0.00     43.89 o 
  12   8   5      175.23      117.17     66.18 o 
  14   8   5       53.76       23.75     64.06 o 
 -15   9   5      337.80      408.25    122.61 o 
 -13   9   5      166.79      105.05    111.07 o 
 -11   9   5      467.39      214.10    163.53 o 
  -9   9   5     1502.76     1598.43    109.38 o 
  -7   9   5      426.02      449.18     72.76 o 
  -5   9   5       19.32       27.05     29.65 o 
  -3   9   5     1161.37     1230.23    105.28 o 
  -1   9   5        7.83        0.00     24.49 o 
   1   9   5     2460.77     2593.93    178.03 o 
   3   9   5      118.20       59.03     47.20 o 
   5   9   5        5.75        8.27     36.70 o 
   7   9   5        4.84        0.00     37.24 o 
   9   9   5      298.88      299.02     91.95 o 
  11   9   5      248.42      305.82     99.44 o 
  13   9   5      245.77      279.47    105.39 o 
 -14  10   5      323.59      298.92    155.51 o 
 -10  10   5      225.46      223.30     63.58 o 
  -8  10   5      934.33      892.66    116.31 o 
  -6  10   5        5.96        0.52     31.57 o 
  -4  10   5      400.80      447.16     70.96 o 
  -2  10   5     1072.02     1044.53    105.85 o 
   0  10   5     6055.04     5774.51    212.49 o 
   2  10   5      439.39      496.15    101.49 o 
   4  10   5      479.31      611.91    113.98 o 
   6  10   5       95.65      176.72     65.12 o 
   8  10   5      166.13      219.91     79.33 o 
  10  10   5      305.29      250.99     88.02 o 
  12  10   5      644.67      695.72    145.76 o 
 -11  11   5     1027.13     1149.51    166.52 o 
  -9  11   5      924.11     1051.77    151.83 o 
  -7  11   5     1303.30     1689.00    178.02 o 
  -5  11   5       70.86       81.85     47.31 o 
  -3  11   5      103.22      103.34     47.08 o 
  -1  11   5      514.38      453.91     79.80 o 
   1  11   5      245.90      178.59     70.46 o 
   3  11   5      668.41      644.61    118.39 o 
   5  11   5      840.55      867.28    140.99 o 
   7  11   5      499.54      470.52    111.69 o 
   9  11   5      347.19      341.57    100.60 o 
  11  11   5     1403.90     1362.72    206.37 o 
 -10  12   5      288.29      355.68    142.65 o 
  -8  12   5      392.16      355.95     99.94 o 
  -6  12   5        8.30       57.20     54.02 o 
  -4  12   5      532.60      644.62    124.55 o 
  -2  12   5     1048.07     1133.06    159.43 o 
   0  12   5      586.73      652.63    100.65 o 
   2  12   5      944.11     1073.86    124.73 o 
   4  12   5      881.64      903.27    146.07 o 
   6  12   5      457.59      455.44    111.34 o 
   8  12   5      135.66      189.44     82.16 o 
  10  12   5      415.14      474.12    128.32 o 
 -11  13   5       58.02       15.89     87.41 o 
  -9  13   5       61.88       99.26     66.96 o 
  -7  13   5      294.88      271.52     90.42 o 
  -5  13   5        1.21        0.00     48.87 o 
  -3  13   5      468.66      538.37    122.11 o 
  -1  13   5       39.31        0.00     45.59 o 
   1  13   5      279.32      377.48    107.14 o 
   3  13   5      126.59      145.20     73.45 o 
   5  13   5      218.72      373.08    159.68 o 
   7  13   5       51.67       91.03     64.14 o 
   9  13   5       86.57      176.00     83.18 o 
  -8  14   5        1.98       13.18     65.42 o 
  -6  14   5       45.07        2.41     59.18 o 
  -4  14   5        4.89       35.41     60.35 o 
  -2  14   5       62.69       80.19     68.46 o 
   0  14   5       59.11       56.63     72.65 o 
   2  14   5       22.12       42.58     55.88 o 
   4  14   5        2.94        4.10     60.80 o 
   6  14   5        0.15       53.06     62.06 o 
   8  14   5       43.94       38.22     88.54 o 
  -5  15   5       10.55        0.00     58.99 o 
  -3  15   5       38.04       48.38     74.92 o 
  -1  15   5       23.30        0.00     63.57 o 
   1  15   5       84.79      176.69     92.04 o 
   3  15   5      144.29      236.69    101.18 o 
   5  15   5      107.27      136.59     97.43 o 
 -18   0   6      343.69      300.43    166.11 o 
 -16   0   6      111.84       56.38     88.16 o 
 -14   0   6     1187.39     1204.01    238.00 o 
 -12   0   6     3776.98     3447.34    189.67 o 
 -10   0   6     3960.99     3305.45    343.16 o 
  -8   0   6     1159.58     1300.65     57.91 o 
  -6   0   6      165.61      113.00     43.14 o 
  -4   0   6    10822.05    10293.19    232.49 o 
  -2   0   6   121820.95   127537.80   2439.78 o 
   0   0   6     7643.63     7497.03    177.26 o 
   2   0   6     4426.42     4436.70    132.84 o 
   4   0   6    17396.72    18519.34    228.90 o 
   6   0   6    14733.39    14535.05    332.42 o 
   8   0   6     1176.23     1019.56    118.47 o 
  10   0   6     6113.07     6253.10    269.39 o 
  12   0   6      246.80      368.63    147.57 o 
  14   0   6     1292.05     1216.28    183.33 o 
  16   0   6     1069.72     1005.90    173.38 o 
 -17   1   6       53.23       47.58     74.89 o 
 -15   1   6       48.71       80.91     62.19 o 
 -13   1   6     2622.11     2494.03    191.30 o 
 -11   1   6     2893.00     2991.26    110.36 o 
  -9   1   6     8542.72     8519.09    165.21 o 
  -7   1   6     3254.64     2837.66     69.78 o 
  -5   1   6       77.63      151.88     17.62 o 
  -3   1   6    20175.94    22370.01    398.12 o 
  -1   1   6     1940.75     1826.71     66.98 o 
   1   1   6     5289.31     3629.41   1315.42 o 
   3   1   6     2784.51     2726.45     63.05 o 
   5   1   6    19376.97    19657.02    339.57 o 
   7   1   6     1729.02     1487.36     81.58 o 
   9   1   6     2558.67     2392.54    113.10 o 
  11   1   6     3481.73     3347.57    148.46 o 
  13   1   6      909.08      976.64    112.07 o 
  15   1   6     1379.28     1455.44    148.99 o 
  17   1   6      702.36      719.53    108.63 o 
 -18   2   6      218.96      321.94    113.82 o 
 -16   2   6       31.95       17.46     58.14 o 
 -14   2   6     1599.52     1623.29    193.37 o 
 -12   2   6     1228.82     1306.37    103.65 o 
 -10   2   6     6958.78     6794.99    296.36 o 
  -8   2   6     4900.28     4875.66    112.91 o 
  -6   2   6       19.28       92.01     14.75 o 
  -4   2   6      932.95      772.80    119.99 o 
  -2   2   6    48262.07    55021.93    753.24 o 
   0   2   6     2866.55     2562.98     88.91 o 
   2   2   6      110.08      106.51     24.76 o 
   4   2   6      549.90      719.06     43.21 o 
   6   2   6     2789.37     2616.48    112.34 o 
   8   2   6       88.78      139.55     47.16 o 
  10   2   6     2544.58     2319.11    118.51 o 
  12   2   6       94.52       51.41     35.66 o 
  14   2   6      641.28      748.47     99.90 o 
  16   2   6       55.52        0.00     46.55 o 
 -17   3   6        0.72       31.14     68.23 o 
 -15   3   6        6.76        0.00     56.05 o 
 -13   3   6      953.18      954.06    123.30 o 
 -11   3   6     1617.19     1278.73     96.57 o 
  -9   3   6     2349.86     2247.81     92.83 o 
  -7   3   6     2116.65     2133.96     82.91 o 
  -5   3   6      238.61      200.65     45.25 o 
  -3   3   6     2588.67     2564.27     99.81 o 
  -1   3   6     4163.94     3620.49    129.16 o 
   1   3   6      331.64      606.59     37.77 o 
   3   3   6      503.73      556.33     48.12 o 
   5   3   6     1316.55     1409.76     71.11 o 
   7   3   6       83.93       99.92     24.18 o 
   9   3   6      282.80      271.14     50.21 o 
  11   3   6      400.27      360.33     64.42 o 
  13   3   6       28.69       71.90     42.55 o 
  15   3   6       48.27       90.04     49.73 o 
  17   3   6        3.41       53.01     57.90 o 
 -18   4   6      119.77      131.68     93.88 o 
 -16   4   6      124.43      133.39     86.84 o 
 -14   4   6        9.73       10.59     43.86 o 
 -12   4   6      170.07      154.05     46.45 o 
 -10   4   6      302.88      308.53     48.93 o 
  -8   4   6      640.14      796.58     66.11 o 
  -6   4   6     2339.06     1909.63    344.31 o 
  -4   4   6      304.26      333.46     33.49 o 
  -2   4   6     1264.34     1348.73     60.65 o 
   0   4   6      725.56      674.67     36.21 o 
   2   4   6     2736.51     2930.21     82.94 o 
   4   4   6     1391.63     1531.23    111.95 o 
   6   4   6       25.96       58.52     27.25 o 
   8   4   6      238.38      380.48     64.00 o 
  10   4   6     1427.27     1274.77    111.89 o 
  12   4   6     1443.32     1482.09    268.27 o 
  14   4   6      126.59      126.78     80.80 o 
  16   4   6      184.16      202.43    127.89 o 
 -17   5   6      108.88      129.68     98.57 o 
 -15   5   6      392.18      434.91     96.08 o 
 -13   5   6      282.83      215.67     66.11 o 
 -11   5   6     1349.86     1689.94    127.64 o 
  -9   5   6     1066.71     1154.85     82.22 o 
  -7   5   6      729.38      580.63    164.80 o 
  -5   5   6      810.05      775.79     50.19 o 
  -3   5   6       74.40       82.93     37.67 o 
  -1   5   6       65.13      159.47     22.58 o 
   1   5   6    11343.27    11902.75    389.54 o 
   3   5   6    12796.17    13464.63    189.97 o 
   5   5   6     1543.88     1385.54     78.90 o 
   7   5   6      545.90      694.92     79.58 o 
   9   5   6       12.14        3.37     27.71 o 
  11   5   6     1075.45     1141.18    122.64 o 
  13   5   6      398.76      377.66    102.28 o 
  15   5   6      419.35      475.04    125.08 o 
 -16   6   6      895.13      996.12    144.19 o 
 -14   6   6      230.68      250.33     76.78 o 
 -12   6   6     1049.03     1122.17    121.10 o 
 -10   6   6     3471.20     3157.08    144.33 o 
  -8   6   6     6990.92     4884.07   1529.62 o 
  -6   6   6      492.42      518.54     48.71 o 
  -4   6   6     4910.86     5054.64    174.50 o 
  -2   6   6       32.51       30.51     17.40 o 
   0   6   6     1749.02     1503.12    133.00 o 
   2   6   6     5523.43     5634.69    266.00 o 
   4   6   6     3474.26     2955.75    169.33 o 
   6   6   6       39.82       52.79     38.77 o 
   8   6   6       27.32        5.56     36.43 o 
  10   6   6     1137.93     1295.44    166.92 o 
  12   6   6      343.91      233.47     85.97 o 
  14   6   6      269.61      293.22    101.49 o 
  16   6   6       80.56       95.05     80.64 o 
 -15   7   6     1518.12     1742.88    179.22 o 
 -13   7   6      634.02      559.84     99.97 o 
 -11   7   6     2502.42     2368.50    144.42 o 
  -9   7   6     2410.52     1685.30    664.17 o 
  -7   7   6     5027.04     5167.90    149.51 o 
  -5   7   6     2613.30     2477.20     97.48 o 
  -3   7   6      429.57      414.26     44.01 o 
  -1   7   6      192.36       95.80     38.51 o 
   1   7   6      100.36      138.65     50.51 o 
   3   7   6     1026.29     1013.43    118.89 o 
   5   7   6     2161.01     1897.42    148.00 o 
   7   7   6       13.91       29.96     38.94 o 
   9   7   6      158.26      144.05     64.01 o 
  11   7   6      271.74      201.96     78.11 o 
  13   7   6      180.53      225.78     88.94 o 
  15   7   6      264.14      364.98    114.29 o 
 -16   8   6      230.00      245.43     86.17 o 
 -14   8   6     1115.32     1150.41    145.03 o 
 -12   8   6      881.50      794.91    109.65 o 
 -10   8   6      693.79      422.72    168.85 o 
  -8   8   6     1530.90      866.88    318.73 o 
  -6   8   6     4414.03     4062.95    199.40 o 
  -4   8   6     1304.57     1276.78     98.10 o 
  -2   8   6      141.72      249.80     49.95 o 
   0   8   6      723.14      734.50    128.84 o 
   2   8   6       34.21        0.00     29.43 o 
   4   8   6     3386.60     3042.33    187.55 o 
   6   8   6       76.23      115.81     56.41 o 
   8   8   6        9.36       37.16     45.21 o 
  10   8   6      480.20      654.04    130.64 o 
  12   8   6      593.61      591.83    172.35 o 
  14   8   6      214.29      238.67     97.34 o 
 -15   9   6       24.18       86.50     67.05 o 
 -13   9   6      805.99      961.88    132.42 o 
 -11   9   6       54.70       15.26     50.54 o 
  -9   9   6       25.34        9.96     28.97 o 
  -7   9   6      583.74      551.91     82.04 o 
  -5   9   6      821.13      896.46     95.96 o 
  -3   9   6      996.98     1026.60    101.07 o 
  -1   9   6     1954.99     1957.26    120.30 o 
   1   9   6     1874.04     1970.80    151.06 o 
   3   9   6      764.32      726.68    118.03 o 
   5   9   6     1419.98     1335.18    157.04 o 
   7   9   6       34.23        0.00     39.60 o 
   9   9   6      811.29      758.29    139.93 o 
  11   9   6      808.94      735.75    143.68 o 
  13   9   6       15.53       69.84     68.07 o 
 -14  10   6        1.34       54.87    114.65 o 
 -12  10   6      106.18      177.84    127.89 o 
 -10  10   6       62.15       62.64     45.02 o 
  -8  10   6      509.07      621.13     93.49 o 
  -6  10   6      202.76      156.45     51.50 o 
  -4  10   6        4.70        0.00     27.91 o 
  -2  10   6       77.86       75.02     40.58 o 
   0  10   6     1091.53      987.71    108.17 o 
   2  10   6       51.20       95.92     58.86 o 
   4  10   6     2369.44     2266.16    179.16 o 
   6  10   6        0.65        0.00     41.31 o 
   8  10   6      313.12      363.16     97.58 o 
  10  10   6      532.86      504.15    125.26 o 
  12  10   6      302.91      322.78    111.94 o 
 -11  11   6      176.93      211.52    118.81 o 
  -9  11   6        9.53       96.02     67.16 o 
  -7  11   6        2.85        6.81     43.80 o 
  -5  11   6        0.20        8.71     37.30 o 
  -3  11   6       92.54       65.59     42.00 o 
  -1  11   6      341.67      346.12     70.25 o 
   1  11   6       17.83        8.42     35.07 o 
   3  11   6      127.83       60.94     56.28 o 
   5  11   6       11.81       38.82     50.88 o 
   7  11   6        0.07       38.21     47.21 o 
   9  11   6       82.93      128.84     70.00 o 
  11  11   6      119.45      204.25     93.84 o 
 -10  12   6      626.25      685.63    189.57 o 
  -8  12   6      158.72      118.26     69.19 o 
  -6  12   6      438.72      472.93    107.70 o 
  -4  12   6        4.92       35.84     47.69 o 
  -2  12   6        2.42        9.34     38.99 o 
   0  12   6       38.39       58.98     45.05 o 
   2  12   6      193.11      140.43     58.38 o 
   4  12   6       36.96       75.57     59.64 o 
   6  12   6      246.92      245.11     86.66 o 
   8  12   6       16.11        0.00     55.11 o 
  10  12   6       24.94       75.86     76.05 o 
  -9  13   6      377.00      380.27    140.00 o 
  -7  13   6      241.40      263.69     82.78 o 
  -5  13   6       23.34       24.69     60.16 o 
  -3  13   6        6.95       68.03     57.87 o 
  -1  13   6      526.84      465.97    111.17 o 
   1  13   6      691.60      753.82    144.93 o 
   3  13   6      118.75      151.54     64.12 o 
   5  13   6      211.31      297.60    100.24 o 
   7  13   6      252.71      303.02    106.21 o 
   9  13   6       48.10       77.87     96.49 o 
  -8  14   6      208.40      180.51     90.23 o 
  -6  14   6      484.98      525.59    122.99 o 
  -4  14   6       60.48      103.77     71.97 o 
  -2  14   6       56.72       86.53     67.76 o 
   0  14   6      341.11      478.24    119.64 o 
   2  14   6      753.41      684.81    144.52 o 
   4  14   6      350.85      445.54    131.23 o 
   6  14   6      389.44      439.68    189.19 o 
  -5  15   6      421.70      491.50    130.35 o 
  -3  15   6       72.43       13.54     63.71 o 
  -1  15   6       29.40       56.62     66.73 o 
   1  15   6      183.77      196.03     99.70 o 
   3  15   6      157.90      200.06     99.12 o 
 -17   1   7       11.14       15.70     68.28 o 
 -15   1   7       24.10       59.67     62.32 o 
 -13   1   7      517.48      494.22     87.04 o 
 -11   1   7       12.01       29.52     22.15 o 
  -9   1   7      269.74      473.62     52.70 o 
  -7   1   7     2190.63     2351.06     96.44 o 
  -5   1   7      530.31      509.26     50.43 o 
  -3   1   7       11.61       31.16     12.11 o 
  -1   1   7    40278.08    43819.55    762.97 o 
   1   1   7      188.20      102.76     31.44 o 
   3   1   7      168.64      144.05     21.26 o 
   5   1   7      273.15      184.05     41.84 o 
   7   1   7      105.74      136.90     41.55 o 
   9   1   7      348.98      442.81     71.80 o 
  11   1   7       46.89       46.30     33.31 o 
  13   1   7       17.92       30.21     38.04 o 
  15   1   7      138.57      194.99     60.47 o 
  17   1   7      251.47      255.73     76.20 o 
 -18   2   7      304.78      440.00    132.44 o 
 -16   2   7       24.05        0.00     52.85 o 
 -14   2   7      116.45      132.44     57.79 o 
 -12   2   7     1319.18     1445.58    107.79 o 
 -10   2   7     2419.78     2381.68    129.71 o 
  -8   2   7     5848.71     5920.40    113.32 o 
  -6   2   7     6484.83     7202.19    109.80 o 
  -4   2   7      214.97      259.10     48.90 o 
  -2   2   7     2486.35     2595.30    102.65 o 
   0   2   7     2831.40     2733.19     70.95 o 
   2   2   7     2445.18     2288.67     68.88 o 
   4   2   7     1306.92     1228.58     54.75 o 
   6   2   7      605.69      591.40     50.49 o 
   8   2   7     3217.76     3111.26    125.87 o 
  10   2   7     1032.28     1001.28    109.26 o 
  12   2   7      940.32      986.83    106.33 o 
  14   2   7      673.49      803.03    105.90 o 
  16   2   7      583.71      646.98    104.49 o 
 -17   3   7      295.78      186.92    124.30 o 
 -15   3   7      168.21      176.66     61.40 o 
 -13   3   7     1503.49     1507.71    148.10 o 
 -11   3   7     2526.22     2395.10    136.35 o 
  -9   3   7     4490.13     4209.63    327.19 o 
  -7   3   7     4380.16     4469.02     90.23 o 
  -5   3   7     9649.35     9906.28    193.91 o 
  -3   3   7      294.34      265.73     32.15 o 
  -1   3   7     4060.95     3651.54    115.51 o 
   1   3   7      133.68       70.22     18.64 o 
   3   3   7     1986.22     1687.26     68.17 o 
   5   3   7     1931.47     1787.56     69.62 o 
   7   3   7     4928.31     4727.60    148.80 o 
   9   3   7     4169.87     4140.19    153.02 o 
  11   3   7      184.24      237.17     51.71 o 
  13   3   7     1075.68     1141.45    117.47 o 
  15   3   7      557.21      700.49    103.34 o 
 -18   4   7      346.76      307.11    113.51 o 
 -16   4   7      294.37      488.48    104.27 o 
 -14   4   7      619.78      703.64    110.48 o 
 -12   4   7      467.86      594.58     78.44 o 
 -10   4   7     4685.77     4648.05    184.07 o 
  -8   4   7     5811.69     6127.29    128.66 o 
  -6   4   7    12139.42    12478.55    171.87 o 
  -4   4   7     3467.11     3170.16     74.50 o 
  -2   4   7     7094.87     6853.27    105.69 o 
   0   4   7     5012.76     5426.73    115.45 o 
   2   4   7     3266.65     3507.97     99.88 o 
   4   4   7     9143.35     9712.02    198.14 o 
   6   4   7      547.57      455.44     62.56 o 
   8   4   7     2095.74     1990.42    117.09 o 
  10   4   7       10.72        1.89     27.82 o 
  12   4   7      265.64      354.88     77.08 o 
  14   4   7      945.14      935.17    163.04 o 
  16   4   7      214.26      358.42    103.96 o 
 -17   5   7      340.15      478.63    128.58 o 
 -15   5   7      193.90      208.51     72.01 o 
 -13   5   7      161.56      260.62     70.69 o 
 -11   5   7     2257.32     2220.59    135.91 o 
  -9   5   7     5047.07     4948.96    151.17 o 
  -7   5   7     2839.99     2965.65     96.21 o 
  -5   5   7     2334.34     2050.56     73.83 o 
  -3   5   7     8566.37     8816.62    167.94 o 
  -1   5   7     3181.07     2978.96     82.72 o 
   1   5   7     1234.90      924.26    115.97 o 
   3   5   7     4977.88     4517.42    175.09 o 
   5   5   7       40.32       54.72     26.40 o 
   7   5   7      334.44      417.09     77.80 o 
   9   5   7       34.92       85.02     38.99 o 
  11   5   7        7.17        1.19     39.65 o 
  13   5   7      261.20      297.79     91.27 o 
  15   5   7      250.25      235.92     95.57 o 
 -16   6   7       37.47      125.67     70.48 o 
 -14   6   7       51.48       57.73     54.50 o 
 -12   6   7      730.50      661.91     97.00 o 
 -10   6   7     3650.82     3934.54    176.63 o 
  -8   6   7      332.44      386.41     46.57 o 
  -6   6   7       31.11        9.36     15.48 o 
  -4   6   7      440.68      357.03     90.65 o 
  -2   6   7     1771.59     1830.85    126.50 o 
   0   6   7       10.13       22.77     26.86 o 
   2   6   7      121.55      228.82     60.86 o 
   4   6   7      152.38      247.12     65.19 o 
   6   6   7       12.05        0.00     28.91 o 
   8   6   7      889.34      922.68    136.93 o 
  10   6   7     1640.68     1762.12    191.03 o 
  12   6   7       54.68      105.96     64.40 o 
  14   6   7       84.82       60.44     71.91 o 
 -15   7   7        4.07        0.00     49.92 o 
 -13   7   7       38.16       64.45     50.00 o 
 -11   7   7        1.46        8.17     40.62 o 
  -9   7   7        0.07        0.00     24.65 o 
  -7   7   7      476.93      615.21     58.64 o 
  -5   7   7      439.40      302.91    141.28 o 
  -3   7   7       59.28      116.71     33.93 o 
  -1   7   7      574.78      510.19     84.22 o 
   1   7   7     2033.59     1953.61    136.99 o 
   3   7   7      200.88      192.51     61.04 o 
   5   7   7      143.67      165.26     81.92 o 
   7   7   7      396.97      302.34     81.73 o 
   9   7   7      737.71      604.86    118.62 o 
  11   7   7       69.59       55.37     57.32 o 
  13   7   7        0.38       30.01     55.62 o 
  15   7   7       28.77       66.79     71.32 o 
 -16   8   7       10.54       11.19     61.89 o 
 -14   8   7       83.08       26.11     55.45 o 
 -12   8   7       80.25      144.14     55.86 o 
 -10   8   7      117.55      125.99     52.06 o 
  -8   8   7      842.94      804.54     72.13 o 
  -6   8   7     1865.53     1845.38    139.22 o 
  -4   8   7      286.20      380.30     62.54 o 
  -2   8   7      802.10      779.72     86.53 o 
   0   8   7      612.38      648.18     97.77 o 
   2   8   7       29.31        3.37     32.09 o 
   4   8   7      622.61      499.23     98.14 o 
   6   8   7       10.23       51.04     47.27 o 
   8   8   7      437.44      439.86    103.94 o 
  10   8   7      254.68      193.09     81.66 o 
  12   8   7       29.77       73.52     72.27 o 
  14   8   7      120.41      130.75     85.61 o 
 -15   9   7       29.06       78.17     68.80 o 
 -13   9   7      440.86      541.46    179.35 o 
 -11   9   7      148.78      211.39     80.63 o 
  -9   9   7      349.88      342.15     72.54 o 
  -7   9   7     1944.73     1981.17    125.71 o 
  -5   9   7     1909.79     2096.86    126.23 o 
  -3   9   7      212.08      187.88     51.49 o 
  -1   9   7     1665.04     1283.25    112.87 o 
   1   9   7        3.44        8.92     38.24 o 
   3   9   7      194.94      197.52     69.77 o 
   5   9   7       97.40      228.01     74.17 o 
   7   9   7     1107.88     1140.88    161.99 o 
   9   9   7      120.83       83.77     57.41 o 
  11   9   7        7.63       76.70     62.82 o 
  13   9   7       62.79       93.09     79.50 o 
 -14  10   7       30.61      113.89    118.43 o 
 -12  10   7      582.47      626.89    129.85 o 
 -10  10   7       35.78       24.85     57.15 o 
  -8  10   7      895.65      984.89    112.40 o 
  -6  10   7     1054.95     1051.51    111.18 o 
  -4  10   7      550.75      465.40     78.13 o 
  -2  10   7     2884.30     3029.93    158.97 o 
   0  10   7      812.77      872.90    106.09 o 
   2  10   7        8.24        7.15     46.34 o 
   4  10   7     1728.63     1919.26    179.92 o 
   6  10   7      562.25      487.32    111.19 o 
   8  10   7      325.85      209.91     81.08 o 
  10  10   7        3.20       36.09     60.60 o 
  12  10   7       18.71       48.95     66.17 o 
 -11  11   7      502.08      534.65    178.22 o 
  -9  11   7      884.14      919.00    147.02 o 
  -7  11   7     2899.37     2989.22    198.44 o 
  -5  11   7     1114.01     1015.80    116.16 o 
  -3  11   7      202.55      205.12     60.59 o 
  -1  11   7      423.76      380.01     75.59 o 
   1  11   7      380.04      242.93     64.82 o 
   3  11   7     1203.80     1313.24    166.79 o 
   5  11   7     1196.65      931.47    185.60 o 
   7  11   7      189.50      270.29     87.25 o 
   9  11   7      211.85      253.37     94.01 o 
  11  11   7      192.44      330.35    106.81 o 
 -12  12   7      383.63      554.71    190.33 o 
 -10  12   7       43.17       66.60     94.97 o 
  -8  12   7      273.59      315.09     92.53 o 
  -6  12   7      363.89      289.42     88.62 o 
  -4  12   7      673.57      751.72    107.04 o 
  -2  12   7      651.97      621.18     98.28 o 
   0  12   7       67.55      106.94     53.94 o 
   2  12   7      113.13      127.53     55.79 o 
   4  12   7     1361.19     1537.02    191.80 o 
   6  12   7      229.45      254.68     93.35 o 
   8  12   7      329.32      401.36    113.93 o 
  10  12   7       38.25       40.38     69.89 o 
  -9  13   7       27.61       63.19     85.14 o 
  -7  13   7       79.28       43.63     60.63 o 
  -5  13   7       24.05       21.17     60.45 o 
  -3  13   7      554.17      549.18    120.70 o 
  -1  13   7      123.58       97.69     73.97 o 
   1  13   7       16.40       33.01     44.87 o 
   3  13   7      507.47      498.92     98.57 o 
   5  13   7      209.99      188.86     90.09 o 
   7  13   7      101.55      105.03     77.89 o 
   9  13   7       28.55       65.03     73.64 o 
  -8  14   7        1.71        0.00     74.92 o 
  -6  14   7       57.60        0.00     71.14 o 
  -4  14   7       13.83        0.00     54.13 o 
  -2  14   7      304.09      355.36    108.58 o 
   0  14   7       20.10       60.68     72.06 o 
   2  14   7        9.63        0.00     59.98 o 
   4  14   7       90.01      157.27     90.91 o 
   6  14   7        0.68       10.97    102.54 o 
  -5  15   7       82.90       99.58     70.72 o 
  -3  15   7       17.56        0.00     58.59 o 
  -1  15   7        0.69       10.34     68.07 o 
   1  15   7      142.03       87.71     77.70 o 
   3  15   7      103.56      108.76     79.29 o 
 -18   0   8     1002.25     1053.04    259.19 o 
 -16   0   8      303.52      298.92    136.22 o 
 -14   0   8     1706.81     1366.71    256.92 o 
 -12   0   8     3477.59     3427.50    167.67 o 
 -10   0   8      356.70      325.76     61.85 o 
  -8   0   8     4276.93     3879.55    195.24 o 
  -6   0   8     5821.10     5956.76    212.17 o 
  -4   0   8     6228.93     6908.48    211.72 o 
  -2   0   8    18683.39    20287.96    593.15 o 
   0   0   8     9694.49     9746.17    200.18 o 
   2   0   8       51.09       52.47     22.22 o 
   4   0   8     1697.09     1679.48     81.22 o 
   6   0   8     1907.46     1822.01     82.95 o 
   8   0   8      291.25      326.40     76.50 o 
  10   0   8     1169.35     1095.04    203.95 o 
  12   0   8       23.13        0.00     40.53 o 
  14   0   8      530.03      669.15    140.72 o 
  16   0   8      254.81      272.69    102.43 o 
 -17   1   8      342.61      315.96    108.26 o 
 -15   1   8      157.21      221.38     84.46 o 
 -13   1   8     1393.12     1464.30    101.17 o 
 -11   1   8     4329.97     3969.99    122.62 o 
  -9   1   8     1839.06     1847.85     85.26 o 
  -7   1   8    25749.43    26953.23    349.86 o 
  -5   1   8     2091.37     1755.07     80.12 o 
  -3   1   8    21379.41    21795.84    440.11 o 
  -1   1   8     3584.57     3346.16    109.46 o 
   1   1   8     4808.37     4417.92    290.27 o 
   3   1   8       80.37      127.66     21.32 o 
   5   1   8     5035.52     3724.40    832.06 o 
   7   1   8      153.86      180.75     38.75 o 
   9   1   8     2667.92     2517.47    143.90 o 
  11   1   8      276.20      302.46     60.62 o 
  13   1   8      586.39      584.79     99.77 o 
  15   1   8      219.59      304.46     82.01 o 
 -18   2   8       83.49       35.10     73.09 o 
 -16   2   8        7.24       26.57     61.01 o 
 -14   2   8       11.52       16.59     44.10 o 
 -12   2   8      724.34      790.43     87.81 o 
 -10   2   8     2238.72     2053.59    109.02 o 
  -8   2   8     1324.32     1477.38     74.49 o 
  -6   2   8     4107.18     4419.15     95.86 o 
  -4   2   8        6.98       15.14     11.26 o 
  -2   2   8    20355.26    19157.96    197.90 o 
   0   2   8     1912.79     1692.04     71.22 o 
   2   2   8     3756.89     3649.22    148.97 o 
   4   2   8      193.91      184.61     28.87 o 
   6   2   8     3940.13     3646.37    101.89 o 
   8   2   8      550.62      453.61     74.12 o 
  10   2   8      751.02      936.18     95.49 o 
  12   2   8        2.37        5.14     33.46 o 
  14   2   8      310.66      361.71     73.76 o 
  16   2   8       67.40       39.09     47.17 o 
 -17   3   8       66.97       51.08     75.04 o 
 -15   3   8       90.79       45.50     51.67 o 
 -13   3   8       51.02       37.81     34.77 o 
 -11   3   8      397.68      463.32     77.24 o 
  -9   3   8      674.16      594.65     80.23 o 
  -7   3   8        7.21       18.15     13.44 o 
  -5   3   8      180.36      222.40     23.99 o 
  -3   3   8      332.91      428.07     41.24 o 
  -1   3   8     2120.43     2798.17     85.00 o 
   1   3   8     3372.14     3995.64    105.84 o 
   3   3   8     2321.39     2242.51     82.36 o 
   5   3   8     1323.66     1262.52     65.13 o 
   7   3   8      122.54       81.74     29.29 o 
   9   3   8      647.33      586.82     73.33 o 
  11   3   8      376.18      393.09     67.29 o 
  13   3   8      546.88      593.96     91.17 o 
  15   3   8      151.65      168.85     61.50 o 
 -16   4   8      192.62      153.10     70.77 o 
 -14   4   8       71.74      127.27     59.07 o 
 -12   4   8      213.95      366.94     73.39 o 
 -10   4   8       72.38       99.86     43.34 o 
  -8   4   8     2330.36     2392.71     97.71 o 
  -6   4   8       79.89       76.58     18.74 o 
  -4   4   8     6663.83     7349.45    115.77 o 
  -2   4   8      341.63      479.38     43.33 o 
   0   4   8     2356.73     2462.85    135.77 o 
   2   4   8       44.77       21.34     15.63 o 
   4   4   8        8.84       33.10     18.78 o 
   6   4   8       54.22      138.35     30.97 o 
   8   4   8        4.34       27.96     28.14 o 
  10   4   8      608.67      805.92    101.92 o 
  12   4   8      135.92       80.29     51.55 o 
  14   4   8      175.16      126.09     82.30 o 
  16   4   8        0.22        0.00     57.52 o 
 -17   5   8      399.98      528.96    112.34 o 
 -15   5   8       30.91       57.45     54.78 o 
 -13   5   8       22.02       45.53     37.37 o 
 -11   5   8       47.69       66.14     44.82 o 
  -9   5   8     2317.95     2450.59    175.03 o 
  -7   5   8     1511.42     1591.40     70.80 o 
  -5   5   8     2627.56     2538.59     83.02 o 
  -3   5   8     5790.39     6255.39    181.81 o 
  -1   5   8      210.49      258.40     31.44 o 
   1   5   8     5375.06     5571.17    213.82 o 
   3   5   8     5653.87     5595.69    150.95 o 
   5   5   8       14.26       20.17     22.27 o 
   7   5   8        3.56       16.15     35.15 o 
   9   5   8      123.90      134.34     59.21 o 
  11   5   8        5.94       12.69     44.91 o 
  13   5   8        2.12       80.57     59.53 o 
  15   5   8       52.11       64.39     71.97 o 
 -16   6   8      504.00      645.67    122.28 o 
 -14   6   8       47.78       74.04     54.03 o 
 -12   6   8      953.73      981.04    118.24 o 
 -10   6   8       33.30       98.64     43.91 o 
  -8   6   8     4942.94     4794.00    151.77 o 
  -6   6   8     1605.97     1459.09     68.89 o 
  -4   6   8     5620.65     5907.99    129.18 o 
  -2   6   8      144.76      152.37     29.20 o 
   0   6   8      431.21      345.56     67.88 o 
   2   6   8     4127.22     4197.37    200.11 o 
   4   6   8      178.76       85.28     47.88 o 
   6   6   8      135.86      104.56     54.04 o 
   8   6   8     3208.17     3232.81    212.43 o 
  10   6   8      651.57      727.08    134.13 o 
  12   6   8      668.82      612.69    135.75 o 
  14   6   8       99.33      180.31     83.61 o 
 -15   7   8      322.66      378.95     93.73 o 
 -13   7   8      457.06      485.44    116.25 o 
 -11   7   8       29.84       68.09     45.70 o 
  -9   7   8     1473.32     1302.13    119.91 o 
  -7   7   8     3546.52     3434.81    133.37 o 
  -5   7   8     2444.45     2627.14     93.65 o 
  -3   7   8     6500.40     6332.53    194.04 o 
  -1   7   8     1473.49     1458.91    118.60 o 
   1   7   8     2646.22     2332.40    153.30 o 
   3   7   8     2680.63     2643.96    173.36 o 
   5   7   8      444.32      469.86     98.75 o 
   7   7   8     3162.17     3299.62    419.81 o 
   9   7   8     1773.71     1641.01    187.86 o 
  11   7   8      955.53     1023.59    207.54 o 
  13   7   8       98.46      169.79     85.58 o 
 -14   8   8      383.80      436.56     99.59 o 
 -12   8   8       54.29      107.60     55.18 o 
 -10   8   8      142.10      121.08     49.02 o 
  -8   8   8     5780.50     5933.98    218.41 o 
  -6   8   8     2767.90     2825.80    225.92 o 
  -4   8   8     1896.27     1759.90    113.45 o 
  -2   8   8     2851.82     2483.51    130.31 o 
   0   8   8      794.65      719.72    109.17 o 
   2   8   8     2153.69     2597.40    175.87 o 
   4   8   8      976.96     1082.90    143.60 o 
   6   8   8      262.03      198.60     73.49 o 
   8   8   8      460.66      352.61     98.93 o 
  10   8   8      404.10      517.13    123.75 o 
  12   8   8      170.10      237.60     96.97 o 
  14   8   8      191.93      217.48    101.17 o 
 -15   9   8       89.54      161.13    102.82 o 
 -13   9   8      706.29      824.49    218.33 o 
 -11   9   8      152.50      172.73     75.72 o 
  -9   9   8       12.63        0.00     34.37 o 
  -7   9   8     3165.64     1731.04    670.30 o 
  -5   9   8      274.20      332.19     63.78 o 
  -3   9   8       54.70      109.44     43.10 o 
  -1   9   8     2961.27     2702.13    178.86 o 
   1   9   8      910.60      971.17    132.06 o 
   3   9   8      608.14      717.29    120.14 o 
   5   9   8       15.79       44.13     45.00 o 
   7   9   8      543.66      720.46    194.68 o 
   9   9   8       98.62      160.03     79.30 o 
  11   9   8       77.65       97.30     72.73 o 
  13   9   8        2.86       56.77     93.65 o 
 -14  10   8      164.34      247.84    152.49 o 
 -12  10   8      223.10      427.76    182.00 o 
 -10  10   8       30.40       23.05     62.35 o 
  -8  10   8     1784.91      937.19    546.10 o 
  -6  10   8      470.09      528.12     85.68 o 
  -4  10   8      558.30      452.05     79.32 o 
  -2  10   8       63.09       37.33     36.43 o 
   0  10   8     1273.61     1227.95    150.20 o 
   2  10   8       11.66       18.39     46.27 o 
   4  10   8        4.09       12.76     46.81 o 
   6  10   8        2.04        0.00     43.99 o 
   8  10   8      290.57      371.53    103.38 o 
  10  10   8       14.49       58.00     62.97 o 
  12  10   8       49.59       51.01     71.44 o 
 -11  11   8       17.11        4.24     59.10 o 
  -9  11   8      201.52      156.49     61.62 o 
  -7  11   8      102.01       97.52     51.00 o 
  -5  11   8      382.57      433.91     82.91 o 
  -3  11   8      776.11      914.28    113.87 o 
  -1  11   8      143.36      210.96     63.99 o 
   1  11   8        5.61        0.00     49.22 o 
   3  11   8      105.96      147.71     73.63 o 
   5  11   8      155.87      211.08     78.38 o 
   7  11   8        7.79        0.00     52.23 o 
   9  11   8       23.53       57.17     65.08 o 
  11  11   8        5.17       37.79     69.27 o 
 -10  12   8      136.47       43.14     99.14 o 
  -8  12   8      119.55       70.76     84.38 o 
  -6  12   8       90.34      116.70     57.88 o 
  -4  12   8      819.62      842.02    112.74 o 
  -2  12   8       34.80       34.43     44.83 o 
   0  12   8       77.61       57.75     46.21 o 
   2  12   8      136.80      165.41     75.51 o 
   4  12   8      120.40      119.14     73.67 o 
   6  12   8      269.61      288.01     98.76 o 
   8  12   8       65.64       86.19     95.16 o 
  10  12   8       77.19       96.09     80.53 o 
  -9  13   8      133.68      250.11    157.03 o 
  -7  13   8      254.54      183.89    107.46 o 
  -5  13   8      119.54      130.86     73.43 o 
  -3  13   8     1624.70     1787.33    202.27 o 
  -1  13   8      207.89      283.12     72.90 o 
   1  13   8        1.84       77.00     51.96 o 
   3  13   8       26.81        0.00     64.71 o 
   5  13   8      272.99      260.03    105.76 o 
   7  13   8      132.03      105.71     79.55 o 
  -8  14   8      225.20      108.22    106.70 o 
  -6  14   8      432.55      549.78    130.97 o 
  -4  14   8      575.54      726.84    145.72 o 
  -2  14   8      784.52      537.31    127.19 o 
   0  14   8      141.84      145.18     82.53 o 
   2  14   8      281.69      354.55    146.24 o 
   4  14   8       55.23       60.79     68.62 o 
   6  14   8      217.84      305.07    107.68 o 
  -3  15   8      480.10      625.71    143.70 o 
  -1  15   8      118.68      127.89     83.27 o 
   1  15   8       73.18       97.59     74.02 o 
 -17   1   9       86.97       71.47     77.55 o 
 -15   1   9      512.90      468.17     94.34 o 
 -13   1   9      951.60      953.69     82.09 o 
 -11   1   9       60.49       58.36     26.13 o 
  -9   1   9        1.99        6.30     19.89 o 
  -7   1   9       82.87      146.95     34.69 o 
  -5   1   9     1200.35     1440.83     75.90 o 
  -3   1   9    25467.18    27588.06    659.85 o 
  -1   1   9    10552.23    10098.11    563.99 o 
   1   1   9     5036.92     4847.78     97.92 o 
   3   1   9       71.23       96.52     20.75 o 
   5   1   9      592.00      395.79    105.15 o 
   7   1   9       13.21       32.24     23.62 o 
   9   1   9      818.80      825.22     86.54 o 
  11   1   9      102.91      155.37     45.73 o 
  13   1   9      240.64      235.39     60.27 o 
  15   1   9       15.37        4.98     39.27 o 
 -18   2   9      262.78      327.25    115.63 o 
 -16   2   9      157.14      105.68     62.17 o 
 -14   2   9     2562.67     2498.30    178.02 o 
 -12   2   9      602.33      717.37     85.58 o 
 -10   2   9     1911.92     2043.73     95.91 o 
  -8   2   9     6960.26     6453.04    179.06 o 
  -6   2   9    11716.46    11575.05    214.80 o 
  -4   2   9     1936.85     2073.64    253.64 o 
  -2   2   9    28282.13    30602.78    329.23 o 
   0   2   9     6599.93     7039.24    128.54 o 
   2   2   9      306.78      267.03     38.61 o 
   4   2   9     1675.76     1856.59     73.69 o 
   6   2   9       85.26       74.04     22.86 o 
   8   2   9      854.63      357.95    199.56 o 
  10   2   9      477.61      398.16     64.86 o 
  12   2   9      129.17      144.97     56.87 o 
  14   2   9        2.99       33.85     45.20 o 
  16   2   9       10.34        0.00     42.96 o 
 -17   3   9       15.92       87.64     77.16 o 
 -15   3   9      841.97     1102.72    145.66 o 
 -13   3   9     2249.82     2417.41    134.02 o 
 -11   3   9      331.14      264.52     61.67 o 
  -9   3   9     5417.17     5490.04    169.63 o 
  -7   3   9     8122.18     5667.94   2099.34 o 
  -5   3   9     8050.22     7917.14    154.33 o 
  -3   3   9     1743.68     1848.23     98.25 o 
  -1   3   9    12437.62    12521.08    357.02 o 
   1   3   9     1294.08     1088.37     59.86 o 
   3   3   9     5098.37     4648.09    174.88 o 
   5   3   9      710.93      627.14     53.65 o 
   7   3   9      942.25      894.86     81.30 o 
   9   3   9      391.82      432.11     64.17 o 
  11   3   9      853.48      789.00    111.81 o 
  13   3   9      289.94      281.54     64.56 o 
  15   3   9      282.98      250.47     79.45 o 
 -16   4   9       13.70        0.00     49.85 o 
 -14   4   9      472.13      660.62    111.41 o 
 -12   4   9        8.63       15.37     36.64 o 
 -10   4   9     1159.60     1040.37    110.64 o 
  -8   4   9     3775.20     3597.59    156.86 o 
  -6   4   9     3966.61     3781.87     88.45 o 
  -4   4   9     5989.19     6070.21    142.48 o 
  -2   4   9      850.69      789.21     54.23 o 
   0   4   9     3504.11     3347.98     96.84 o 
   2   4   9    16403.22    16179.93    251.66 o 
   4   4   9     6283.08     5952.23    145.13 o 
   6   4   9       25.12       12.76     20.50 o 
   8   4   9       81.78       77.56     44.24 o 
  10   4   9     1339.12     1356.77    170.52 o 
  12   4   9      793.47      759.73    143.14 o 
  14   4   9      879.72     1010.14    174.22 o 
 -17   5   9        4.79        1.55     59.41 o 
 -15   5   9      162.99      128.50     64.89 o 
 -13   5   9        9.54        0.00     40.42 o 
 -11   5   9       16.45        0.76     40.58 o 
  -9   5   9      403.66      443.66     72.95 o 
  -7   5   9      843.79      802.47     66.22 o 
  -5   5   9       87.69       88.19     22.57 o 
  -3   5   9     4925.54     4922.17    104.45 o 
  -1   5   9     1366.46     1452.60     48.02 o 
   1   5   9     6627.16     6733.15    196.91 o 
   3   5   9    10379.44    11181.11    404.30 o 
   5   5   9      783.20      798.13     85.48 o 
   7   5   9       14.62        0.00     32.43 o 
   9   5   9     2241.61     1996.89    184.06 o 
  11   5   9      438.09      499.32    114.04 o 
  13   5   9      592.69      531.57    129.40 o 
  15   5   9      132.36      186.08     88.82 o 
 -16   6   9       26.51        0.00     55.12 o 
 -14   6   9      461.47      613.95    108.44 o 
 -12   6   9       65.19       25.64     43.54 o 
 -10   6   9       22.48        7.82     35.10 o 
  -8   6   9      322.29      365.15     65.04 o 
  -6   6   9      328.51      379.78     44.18 o 
  -4   6   9      795.21      840.41     56.12 o 
  -2   6   9     1827.43     1686.79    101.94 o 
   0   6   9        6.09       25.76     32.61 o 
   2   6   9      123.52      200.91     61.36 o 
   4   6   9      479.65      457.20     91.03 o 
   6   6   9        3.73        0.00     33.17 o 
   8   6   9     1427.21     1424.72    170.88 o 
  10   6   9     1327.37     1216.83    172.68 o 
  12   6   9      126.06      134.21     77.57 o 
  14   6   9       52.03       12.33     54.87 o 
 -15   7   9       45.28       29.16     61.08 o 
 -13   7   9      132.62       52.64     54.06 o 
 -11   7   9       65.08      107.96     47.81 o 
  -9   7   9      100.49       93.38     45.05 o 
  -7   7   9      318.71      317.11     49.98 o 
  -5   7   9       14.48       35.28     23.24 o 
  -3   7   9       27.14       69.61     27.45 o 
  -1   7   9      429.30      442.83     83.83 o 
   1   7   9       62.30       99.46     50.36 o 
   3   7   9      730.87      875.06    128.84 o 
   5   7   9       10.79        0.00     37.09 o 
   7   7   9     1112.63     1049.26    152.24 o 
   9   7   9      396.70      395.49    107.66 o 
  11   7   9       19.35        0.00     48.71 o 
  13   7   9       11.82       47.41     68.62 o 
 -14   8   9       84.18      119.34     81.04 o 
 -12   8   9        0.44        0.00     40.59 o 
 -10   8   9       42.47       48.67     55.73 o 
  -8   8   9      406.19      290.65     66.49 o 
  -6   8   9      203.46      220.19     46.40 o 
  -4   8   9      704.57      695.92     84.45 o 
  -2   8   9      165.86      182.34     59.16 o 
   0   8   9     1540.11     1547.62    143.81 o 
   2   8   9       22.41       20.43     37.64 o 
   4   8   9      452.72      591.80    173.87 o 
   6   8   9     1523.37     1460.84    173.90 o 
   8   8   9      160.51      197.46     77.68 o 
  10   8   9        5.70       29.20     54.23 o 
  12   8   9      236.84      272.48     96.30 o 
 -13   9   9      187.56      214.82     97.18 o 
 -11   9   9       42.78       26.01     65.08 o 
  -9   9   9        2.60       52.75     55.72 o 
  -7   9   9      221.89      268.23     64.24 o 
  -5   9   9     2033.08     1943.10    141.74 o 
  -3   9   9      944.64     1128.68    110.19 o 
  -1   9   9     4351.20     4178.40    226.87 o 
   1   9   9       53.28       24.23     52.60 o 
   3   9   9      284.19      293.87     86.69 o 
   5   9   9       18.02        0.00     47.13 o 
   7   9   9     1882.72     2051.04    212.28 o 
   9   9   9      208.98      293.89     95.28 o 
  11   9   9      546.21      612.95    140.90 o 
 -14  10   9      268.45      340.17    166.11 o 
 -12  10   9      180.49      211.17     91.24 o 
 -10  10   9       94.77      212.23     83.45 o 
  -8  10   9        8.50        0.00     33.71 o 
  -6  10   9      325.55      469.70     81.11 o 
  -4  10   9     3056.67     2773.13    156.89 o 
  -2  10   9     4892.73     4532.78    200.10 o 
   0  10   9     1621.97     1510.28    285.87 o 
   2  10   9      138.97      297.00    114.27 o 
   4  10   9      236.78      359.70     98.58 o 
   6  10   9     1198.24     1391.60    184.66 o 
   8  10   9      391.48      375.97    105.96 o 
  10  10   9      310.07      360.67    110.55 o 
 -11  11   9      348.01      387.26    114.28 o 
  -9  11   9     1010.32     1085.58    169.62 o 
  -7  11   9      686.24      667.01    103.43 o 
  -5  11   9     1628.04     1570.76    141.18 o 
  -3  11   9      818.27      855.47    112.79 o 
  -1  11   9      220.97      281.28     71.58 o 
   1  11   9      394.21      532.61    114.48 o 
   3  11   9      544.59      748.54    138.42 o 
   5  11   9      802.67      875.58    153.37 o 
   7  11   9       85.39       59.36     66.78 o 
   9  11   9      194.56      237.77     88.80 o 
 -10  12   9      191.61      294.00    146.43 o 
  -8  12   9      172.67       93.06     61.81 o 
  -6  12   9      372.36      365.25     78.87 o 
  -4  12   9     1312.56     1773.84    156.43 o 
  -2  12   9      488.85      504.23     91.49 o 
   0  12   9      916.62      871.52    121.83 o 
   2  12   9      522.23      635.86    132.55 o 
   4  12   9      397.49      356.41    108.26 o 
   6  12   9       50.09       59.86     64.54 o 
   8  12   9       67.76      130.50     85.45 o 
  -9  13   9      168.93      192.97    138.11 o 
  -7  13   9        3.27        0.00     77.57 o 
  -5  13   9      558.40      574.36    127.09 o 
  -3  13   9      488.90      456.76     93.34 o 
  -1  13   9      171.51      156.86     62.71 o 
   1  13   9       43.82       45.52     52.49 o 
   3  13   9      135.70      227.75     96.52 o 
   5  13   9        1.15        0.00     61.54 o 
   7  13   9       59.02       53.02     76.88 o 
  -6  14   9      142.97       56.76     93.46 o 
  -4  14   9      309.64      267.02     98.75 o 
  -2  14   9        4.65        0.00     59.46 o 
   0  14   9       17.80        0.00     60.59 o 
   2  14   9       11.18       29.30     65.84 o 
   4  14   9       12.45       15.71     76.02 o 
  -1  15   9      162.81      184.99     97.36 o 
 -18   0  10      651.75      864.22    235.73 o 
 -16   0  10       48.52       58.27     87.41 o 
 -14   0  10      862.03      872.80    151.23 o 
 -12   0  10     1960.84     1827.72    142.05 o 
 -10   0  10      129.18       82.06     49.10 o 
  -8   0  10     1091.72     1088.03    123.84 o 
  -6   0  10     6282.27     5903.52    261.65 o 
  -4   0  10    30933.07    32579.10    712.11 o 
  -2   0  10    37415.16    39467.52    725.09 o 
   0   0  10     8049.45     6697.18    167.81 o 
   2   0  10     9075.80     8603.01    196.77 o 
   4   0  10     9164.04     9082.30    207.92 o 
   6   0  10     1613.30     1586.39    129.18 o 
   8   0  10     2182.71     2099.64    234.60 o 
  10   0  10        8.93       61.68     46.91 o 
  12   0  10       87.57       53.15     50.28 o 
  14   0  10      199.63      206.67     81.04 o 
 -17   1  10       50.19       29.65     68.10 o 
 -15   1  10       67.10       56.74     48.69 o 
 -13   1  10      861.63      978.42     84.60 o 
 -11   1  10     2703.77     2491.75    115.53 o 
  -9   1  10     1052.79     1008.57     89.88 o 
  -7   1  10     3127.90     3153.59    122.69 o 
  -5   1  10     5583.66     5870.50    185.14 o 
  -3   1  10    15273.28    15601.29    404.94 o 
  -1   1  10      152.53      141.01     28.38 o 
   1   1  10     2843.38     2973.62     81.18 o 
   3   1  10    12981.56    13648.12    302.38 o 
   5   1  10     3307.69     2051.32    545.52 o 
   7   1  10       88.80       98.87     32.90 o 
   9   1  10     1332.57     1407.49    110.61 o 
  11   1  10        4.63        0.00     28.48 o 
  13   1  10     1939.25     1823.19    146.57 o 
  15   1  10      138.46      168.86     55.99 o 
 -18   2  10       58.73       44.59     87.07 o 
 -16   2  10       11.21        0.00     49.02 o 
 -14   2  10       43.79        2.87     44.01 o 
 -12   2  10     1366.37     1432.48    116.05 o 
 -10   2  10     1689.20     1666.25     94.24 o 
  -8   2  10       78.81       67.97     30.48 o 
  -6   2  10      331.27      458.22     58.11 o 
  -4   2  10     9808.54     9797.17    342.36 o 
  -2   2  10       59.97       51.05     18.00 o 
   0   2  10      426.75      412.74     41.18 o 
   2   2  10     6882.18     7609.26    232.00 o 
   4   2  10    10716.39    11063.92    185.38 o 
   6   2  10       52.58       54.26     26.45 o 
   8   2  10     1853.19     1677.52    221.42 o 
  10   2  10      216.23      199.04     49.68 o 
  12   2  10      858.40      936.86    107.15 o 
  14   2  10      668.08      705.47    101.19 o 
 -17   3  10       59.06        2.38     56.99 o 
 -15   3  10        5.82       41.23     53.19 o 
 -13   3  10        6.05       21.89     34.53 o 
 -11   3  10      661.47      577.96     90.23 o 
  -9   3  10        0.98       20.79     26.59 o 
  -7   3  10       10.62        6.33     18.82 o 
  -5   3  10      315.63      341.53     33.32 o 
  -3   3  10     4928.84     4731.18    142.22 o 
  -1   3  10      772.16     1121.16     64.07 o 
   1   3  10     1456.05     1393.72     69.52 o 
   3   3  10        1.91        4.26     16.73 o 
   5   3  10      828.90     1053.83     65.67 o 
   7   3  10     1005.81     1042.64     89.82 o 
   9   3  10      189.65      170.89     44.10 o 
  11   3  10      213.13      229.91     56.04 o 
  13   3  10      683.78      611.97    109.54 o 
  15   3  10      143.38      188.66     69.20 o 
 -16   4  10       20.93       34.15     55.65 o 
 -14   4  10        2.36       13.16     45.91 o 
 -12   4  10      630.17      476.50     86.00 o 
 -10   4  10       61.24       88.15     44.85 o 
  -8   4  10      571.49      456.79     62.08 o 
  -6   4  10        9.84       81.45     23.28 o 
  -4   4  10       16.83       13.11     17.17 o 
  -2   4  10        1.20       11.19     17.20 o 
   0   4  10     1951.85     1876.54     78.19 o 
   2   4  10      311.82      383.77     46.35 o 
   4   4  10       68.23      105.15     29.58 o 
   6   4  10       85.65       36.19     23.80 o 
   8   4  10      325.99      376.34     94.03 o 
  10   4  10     1630.63     1623.80    188.87 o 
  12   4  10       89.73       48.93     80.41 o 
  14   4  10       43.87       14.56     54.30 o 
 -17   5  10      123.28      134.74    105.05 o 
 -15   5  10      105.77      102.62     60.39 o 
 -13   5  10      125.22      226.43     67.45 o 
 -11   5  10      431.99      449.30     82.37 o 
  -9   5  10      547.35      256.92    167.58 o 
  -7   5  10       72.09      101.79     38.61 o 
  -5   5  10      442.30      593.68     44.51 o 
  -3   5  10       13.30       41.56     17.06 o 
  -1   5  10    10727.13    11165.98    199.40 o 
   1   5  10     9293.21     9374.18    239.98 o 
   3   5  10     3791.84     1665.95   1196.71 o 
   5   5  10       29.02       17.66     30.10 o 
   7   5  10        3.07       13.72     36.73 o 
   9   5  10      153.66      131.67     60.77 o 
  11   5  10        7.19       17.71     49.71 o 
  13   5  10        8.99        0.00     56.96 o 
 -16   6  10      100.36      264.31     88.72 o 
 -14   6  10       33.38       35.68     65.95 o 
 -12   6  10      637.34      756.92    107.78 o 
 -10   6  10     1525.21      804.44    569.45 o 
  -8   6  10      138.02      120.66     43.94 o 
  -6   6  10     2080.72     1995.24     82.32 o 
  -4   6  10     1368.17     1318.67     81.47 o 
  -2   6  10     3106.50     3052.39    225.37 o 
   0   6  10     5531.08     5725.14    242.80 o 
   2   6  10     3163.13     3093.50    148.15 o 
   4   6  10     1018.05      997.04    101.24 o 
   6   6  10       14.28       22.85     30.05 o 
   8   6  10      641.91      822.49    137.87 o 
  10   6  10      415.64      423.43    106.58 o 
  12   6  10      214.02      204.14     88.29 o 
  14   6  10      325.89      375.73    114.88 o 
 -15   7  10       68.29       91.64     64.89 o 
 -13   7  10      415.46      463.12     92.36 o 
 -11   7  10      382.76      393.43    126.04 o 
  -9   7  10     1103.42     1175.81    120.46 o 
  -7   7  10      387.15      272.76     58.34 o 
  -5   7  10     2244.24     2106.92    103.78 o 
  -3   7  10     1431.53     1474.93    106.85 o 
  -1   7  10     2412.94     2612.99    137.46 o 
   1   7  10     2603.48     2631.84    173.54 o 
   3   7  10     3211.61     2731.26    367.03 o 
   5   7  10       22.77       32.80     45.28 o 
   7   7  10      504.29      451.24    104.24 o 
   9   7  10     1910.34     2076.35    217.74 o 
  11   7  10      754.35      683.51    143.27 o 
  13   7  10      256.22      307.97    106.55 o 
 -14   8  10       52.83        0.00    105.57 o 
 -12   8  10      206.80      261.93     88.46 o 
 -10   8  10       71.53       76.76     71.14 o 
  -8   8  10      933.90     1019.82    150.77 o 
  -6   8  10     1043.83     1207.82     92.60 o 
  -4   8  10      895.71      778.60    299.43 o 
  -2   8  10     1655.00     1512.19    140.28 o 
   0   8  10     2000.47     1735.98    148.28 o 
   2   8  10     2193.03     2030.22    165.11 o 
   4   8  10     1700.80     1641.05    176.18 o 
   6   8  10      144.42      264.07     88.14 o 
   8   8  10     1039.46     1133.43    173.24 o 
  10   8  10      842.71      740.45    159.11 o 
  12   8  10      126.25      132.91     76.74 o 
 -13   9  10       92.45       70.30     70.19 o 
 -11   9  10       27.65       29.51     60.10 o 
  -9   9  10      224.57      298.55    112.38 o 
  -7   9  10      776.38      754.59    101.87 o 
  -5   9  10      771.81      627.49     94.44 o 
  -3   9  10      648.01      569.39     85.96 o 
  -1   9  10     4117.54     3809.01    221.79 o 
   1   9  10      296.90      301.08     85.08 o 
   3   9  10     2690.20     3148.86    215.86 o 
   5   9  10      371.23      548.08    120.62 o 
   7   9  10      260.35      320.67     98.69 o 
   9   9  10       68.34       81.04     61.68 o 
  11   9  10       26.93       22.31     55.49 o 
 -12  10  10       25.72       27.32     71.82 o 
 -10  10  10      557.87      745.34    144.47 o 
  -8  10  10      748.61      706.55    132.69 o 
  -6  10  10      313.11      194.36     59.82 o 
  -4  10  10      307.38      248.26     62.73 o 
  -2  10  10      160.16      161.93     58.82 o 
   0  10  10        4.34        0.00     44.23 o 
   2  10  10      548.13      560.31    116.79 o 
   4  10  10       63.96       47.88     53.50 o 
   6  10  10        5.72       82.67     63.14 o 
   8  10  10       11.90       38.70     56.99 o 
  10  10  10       63.57      123.24     75.52 o 
 -11  11  10        1.11       13.79     69.42 o 
  -9  11  10       45.46        1.20     55.07 o 
  -7  11  10        0.11        0.00     40.70 o 
  -5  11  10        3.22        0.00     39.45 o 
  -3  11  10       38.27       43.37     42.23 o 
  -1  11  10       67.41      168.71     60.44 o 
   1  11  10       23.83        1.95     53.01 o 
   3  11  10        6.12        0.00     46.81 o 
   5  11  10       66.68       35.46     60.79 o 
   7  11  10       23.30       17.16     63.00 o 
   9  11  10        1.70        0.00     62.67 o 
 -10  12  10       57.42      109.67     85.76 o 
  -8  12  10      293.57      357.89    133.00 o 
  -6  12  10        6.00        0.00     51.31 o 
  -4  12  10        8.90       46.66     46.32 o 
  -2  12  10      409.81      414.73     89.73 o 
   0  12  10      470.06      539.61     98.36 o 
   2  12  10       61.52       47.01     78.14 o 
   4  12  10      226.12      148.64     78.88 o 
   6  12  10       35.47       64.69     64.73 o 
   8  12  10        0.45        0.00     62.94 o 
  -9  13  10       42.17        0.00    102.16 o 
  -7  13  10       42.96       81.00     67.79 o 
  -5  13  10       25.19       32.85     49.94 o 
  -3  13  10      870.05      851.65    123.33 o 
  -1  13  10     1162.21     1136.70    140.85 o 
   1  13  10      267.37      266.60     78.85 o 
   3  13  10      113.84      110.78     80.27 o 
   5  13  10      313.41      392.20    128.63 o 
  -6  14  10       19.62        0.00     76.05 o 
  -4  14  10      182.45      310.27    101.48 o 
  -2  14  10      819.51      831.45    159.27 o 
   0  14  10      720.26      786.77    128.03 o 
   2  14  10      161.02      258.62     77.19 o 
   4  14  10      272.52      256.94    113.99 o 
 -17   1  11       29.81        0.00     57.53 o 
 -15   1  11      147.23      104.40     55.39 o 
 -13   1  11       16.12       47.57     29.21 o 
 -11   1  11      720.62      748.09     77.84 o 
  -9   1  11      469.45      521.68     68.78 o 
  -7   1  11      353.20      332.85     51.73 o 
  -5   1  11       82.54       75.24     29.49 o 
  -3   1  11     8749.50     8678.59    151.36 o 
  -1   1  11        3.18        0.00     12.42 o 
   1   1  11     1165.05     1066.95     56.08 o 
   3   1  11      491.26      678.15     51.42 o 
   5   1  11     2174.48     1356.11    350.16 o 
   7   1  11     1729.17     1414.38    101.13 o 
   9   1  11       36.25       25.10     28.60 o 
  11   1  11        8.47       41.76     35.22 o 
  13   1  11       10.17       52.28     41.57 o 
  15   1  11      104.95      123.99     50.31 o 
 -16   2  11       12.33        0.00     47.34 o 
 -14   2  11      159.60      162.48     52.67 o 
 -12   2  11       94.12       73.68     38.53 o 
 -10   2  11       65.90       73.40     31.70 o 
  -8   2  11     1865.85     1856.26    102.06 o 
  -6   2  11      152.95      146.16     34.82 o 
  -4   2  11        9.00       15.36     15.65 o 
  -2   2  11     4585.58     4057.85    107.33 o 
   0   2  11      385.26      182.48     31.69 o 
   2   2  11      705.82      398.40    129.72 o 
   4   2  11     2656.25     2554.47     94.05 o 
   6   2  11     4692.86     4812.70    194.14 o 
   8   2  11     1006.58     1058.53     97.24 o 
  10   2  11      576.02      372.54    156.14 o 
  12   2  11      174.32      169.52     52.05 o 
  14   2  11      159.67      201.09     60.77 o 
 -17   3  11        3.90       28.21     59.85 o 
 -15   3  11      327.35      412.35     92.44 o 
 -13   3  11       86.23      160.33     59.63 o 
 -11   3  11      357.03      395.09     65.13 o 
  -9   3  11     2609.37     2294.66    116.47 o 
  -7   3  11     4571.73     4261.23    170.85 o 
  -5   3  11     1008.22     1060.73     80.36 o 
  -3   3  11     7380.42     7402.55    165.59 o 
  -1   3  11     7371.71     7819.80    165.58 o 
   1   3  11     6040.46     6107.38    149.44 o 
   3   3  11     5899.00     5690.12    157.67 o 
   5   3  11     6338.27     6170.67    149.60 o 
   7   3  11     2896.49     3015.89    133.21 o 
   9   3  11        7.06        0.00     23.97 o 
  11   3  11      457.99      690.89    109.23 o 
  13   3  11      445.81      504.73    101.40 o 
  15   3  11      235.77      219.44     77.14 o 
 -16   4  11      172.10      149.15     68.43 o 
 -14   4  11      224.90      185.38     56.97 o 
 -12   4  11      167.03      127.80     55.84 o 
 -10   4  11     2044.40     2070.22    141.34 o 
  -8   4  11     6333.05     4943.17   1504.64 o 
  -6   4  11      559.37      568.87     63.09 o 
  -4   4  11      305.30      268.27     40.65 o 
  -2   4  11     5446.83     5251.30    136.49 o 
   0   4  11     4395.52     4781.85    130.33 o 
   2   4  11    15464.90    17213.85    253.57 o 
   4   4  11     3238.50     3339.10    148.79 o 
   6   4  11     2391.12     2554.19    181.56 o 
   8   4  11       37.75       59.34     48.78 o 
  10   4  11        4.85       21.00     48.28 o 
  12   4  11     1116.18     1030.94    172.13 o 
  14   4  11      569.25      515.18    131.76 o 
 -15   5  11      591.22      661.83    119.33 o 
 -13   5  11      176.47      123.12     58.66 o 
 -11   5  11      451.99      320.66     71.73 o 
  -9   5  11     2396.65     1468.94    851.35 o 
  -7   5  11     2237.34     2267.98    109.94 o 
  -5   5  11     1520.50     1550.76     64.05 o 
  -3   5  11     1971.46     1766.25    133.10 o 
  -1   5  11     1960.51     1758.78    142.53 o 
   1   5  11     7284.20     7535.59    260.39 o 
   3   5  11     2709.13     1278.12    816.50 o 
   5   5  11     1490.99     1467.49    113.19 o 
   7   5  11     1297.42     1218.07    158.12 o 
   9   5  11      175.35      175.56     69.97 o 
  11   5  11      110.65      113.03     63.32 o 
  13   5  11      405.25      371.02    113.97 o 
 -16   6  11      218.76      266.66     87.69 o 
 -14   6  11      656.24      744.58    147.16 o 
 -12   6  11      153.56      166.43     60.75 o 
 -10   6  11       99.02       66.29     43.38 o 
  -8   6  11     1319.74     1147.13    115.80 o 
  -6   6  11     1191.44     1175.22     99.32 o 
  -4   6  11     3640.05     3666.11    181.75 o 
  -2   6  11     2177.52     2211.78    127.48 o 
   0   6  11        2.92        1.27     25.89 o 
   2   6  11      434.34      461.03     75.80 o 
   4   6  11      289.72      214.04     55.55 o 
   6   6  11     3427.13     3351.60    220.06 o 
   8   6  11     2360.31     2361.04    196.40 o 
  10   6  11       21.69       78.35     58.29 o 
  12   6  11       12.04        0.00     53.33 o 
 -15   7  11       62.73      161.53     74.91 o 
 -13   7  11        0.15        0.00     46.11 o 
 -11   7  11      405.08      325.70     98.97 o 
  -9   7  11       79.25       45.33     50.33 o 
  -7   7  11      402.39      471.05    103.24 o 
  -5   7  11       12.24       11.03     23.78 o 
  -3   7  11      943.49      828.16     94.61 o 
  -1   7  11        6.13       12.92     29.29 o 
   1   7  11      163.77      170.47     53.48 o 
   3   7  11       38.17       60.00     36.16 o 
   5   7  11      638.28      564.87     87.24 o 
   7   7  11      100.17       85.84     60.30 o 
   9   7  11       13.13        0.00     47.32 o 
  11   7  11       28.09       19.45     56.90 o 
  13   7  11       33.81       77.54     67.72 o 
 -14   8  11        2.54        0.00    112.76 o 
 -12   8  11      220.33      207.98     89.82 o 
 -10   8  11      388.49      248.73     84.80 o 
  -8   8  11      146.88      139.21     71.67 o 
  -6   8  11       42.66       97.18     45.21 o 
  -4   8  11       28.18       44.19     28.60 o 
  -2   8  11     1301.57     1272.32    119.57 o 
   0   8  11        1.17       16.45     31.87 o 
   2   8  11     1088.06      930.85    111.12 o 
   4   8  11       13.87       46.87     38.93 o 
   6   8  11     1054.69     1016.14    157.03 o 
   8   8  11       58.63      105.78     60.61 o 
  10   8  11       16.65        0.00     48.54 o 
  12   8  11       29.56        0.00     60.66 o 
 -13   9  11      112.87       63.50     73.24 o 
 -11   9  11      166.75      289.66     96.06 o 
  -9   9  11      248.13      381.08    102.98 o 
  -7   9  11      946.19     1099.01    208.87 o 
  -5   9  11      883.84      497.47    208.82 o 
  -3   9  11     3029.63     2734.22    134.89 o 
  -1   9  11     1356.76     1582.16    168.61 o 
   1   9  11      554.21      604.07    116.24 o 
   3   9  11     1279.37     1289.37    170.02 o 
   5   9  11      712.47      806.61    143.36 o 
   7   9  11      574.16      514.31    126.02 o 
   9   9  11       35.65        0.00     60.28 o 
  11   9  11       38.99       21.89     71.48 o 
 -12  10  11      287.00      461.88    127.56 o 
 -10  10  11      172.58      241.94     95.55 o 
  -8  10  11      175.78      192.01     80.75 o 
  -6  10  11      223.91       89.90     80.93 o 
  -4  10  11      754.18      884.48     96.69 o 
  -2  10  11     2226.16     2051.79    146.14 o 
   0  10  11      865.86      768.57    134.80 o 
   2  10  11     2448.69     2155.79    197.63 o 
   4  10  11      867.79      975.04    158.51 o 
   6  10  11      420.43      506.34    121.62 o 
   8  10  11      294.31      266.23     98.18 o 
  10  10  11       91.93      210.19     98.95 o 
 -11  11  11      397.54      480.97    130.81 o 
  -9  11  11      961.11      938.09    168.88 o 
  -7  11  11      372.83      485.18    119.26 o 
  -5  11  11       15.03       16.38     42.74 o 
  -3  11  11      154.24      220.83     66.57 o 
  -1  11  11      311.83      359.87     79.60 o 
   1  11  11      896.29      837.06    147.40 o 
   3  11  11     1851.90     1903.28    211.23 o 
   5  11  11      133.27      213.13     94.77 o 
   7  11  11      293.60      207.17     99.91 o 
   9  11  11      214.50      205.40     95.03 o 
 -10  12  11       53.22       14.70     78.96 o 
  -8  12  11      157.70      254.04     96.73 o 
  -6  12  11        2.62       53.32     51.12 o 
  -4  12  11        2.81        4.18     45.08 o 
  -2  12  11      570.38      491.15     95.22 o 
   0  12  11      295.01      485.90    100.41 o 
   2  12  11     1045.44     1182.02    181.78 o 
   4  12  11      277.22      311.19    138.11 o 
   6  12  11      106.72       87.99     74.79 o 
   8  12  11       74.58       45.44     72.84 o 
  -7  13  11        0.94        0.00     67.83 o 
  -5  13  11       58.73       85.42     61.19 o 
  -3  13  11      138.39      146.20     66.81 o 
  -1  13  11       86.69       73.42     54.84 o 
   1  13  11       37.10       38.84     55.23 o 
   3  13  11       62.92       39.16     70.85 o 
   5  13  11        2.40       79.81     82.25 o 
  -4  14  11      199.43      183.54     90.03 o 
  -2  14  11       38.48       80.93     62.70 o 
   0  14  11       38.57       31.31     54.25 o 
   2  14  11        7.23       37.19     57.26 o 
 -16   0  12      410.30      433.48    117.51 o 
 -14   0  12      223.16      276.13     73.68 o 
 -12   0  12      436.79      382.25     77.99 o 
 -10   0  12     1308.28     1355.57    156.64 o 
  -8   0  12       82.92      176.87     61.78 o 
  -6   0  12      438.02      332.13    123.54 o 
  -4   0  12     6532.20     7433.45    261.58 o 
  -2   0  12      536.68      696.11     69.29 o 
   0   0  12      325.75      343.59     53.32 o 
   2   0  12      803.18      620.06    237.70 o 
   4   0  12     9997.65     9274.34    475.23 o 
   6   0  12     2324.85     1939.57    376.68 o 
   8   0  12     6396.81     6831.59    303.46 o 
  10   0  12      209.72      360.62     95.03 o 
  12   0  12       59.24       18.52     51.50 o 
  14   0  12       35.15       20.69     57.64 o 
 -17   1  12       15.67        0.00     56.27 o 
 -15   1  12      336.88      312.51     72.17 o 
 -13   1  12      283.75      311.63     53.14 o 
 -11   1  12       10.04        0.00     25.19 o 
  -9   1  12      481.42      540.79     72.25 o 
  -7   1  12      517.58      431.38     60.93 o 
  -5   1  12     5020.13     4683.47    159.60 o 
  -3   1  12      845.41      639.30     50.94 o 
  -1   1  12       10.13       48.26     17.86 o 
   1   1  12      214.65      155.89     27.29 o 
   3   1  12     3370.24     3380.04    117.95 o 
   5   1  12     4632.44     3318.62    857.88 o 
   7   1  12     2947.91     2604.91    174.37 o 
   9   1  12     2375.23     2088.88    126.29 o 
  11   1  12        9.93       27.69     36.34 o 
  13   1  12      100.10      158.46     54.83 o 
 -16   2  12      132.53      118.93     63.20 o 
 -14   2  12      781.73      922.07    110.11 o 
 -12   2  12     1582.77     1538.31    110.13 o 
 -10   2  12      450.32      471.54     62.32 o 
  -8   2  12      141.54      161.72     42.27 o 
  -6   2  12      364.56      406.55     58.94 o 
  -4   2  12     8816.76     7658.32    530.30 o 
  -2   2  12        8.22       25.35     18.53 o 
   0   2  12     4035.16     4008.84    128.37 o 
   2   2  12       73.47       43.55     23.88 o 
   4   2  12     4451.35     4075.15    241.37 o 
   6   2  12      368.50      388.75     60.08 o 
   8   2  12     1901.27     1916.55    140.09 o 
  10   2  12        4.65        1.88     27.80 o 
  12   2  12      230.87      225.05     57.62 o 
  14   2  12      335.00      332.02     84.27 o 
 -17   3  12        1.89       27.15     56.55 o 
 -15   3  12      586.17      728.96    122.74 o 
 -13   3  12      167.45      219.39     65.37 o 
 -11   3  12     1862.59     1875.09    123.34 o 
  -9   3  12       37.72       35.76     29.95 o 
  -7   3  12       61.66       72.62     29.91 o 
  -5   3  12     1228.98     1260.78     88.60 o 
  -3   3  12     4852.34     5235.71    145.11 o 
  -1   3  12     1242.40     1512.06     78.08 o 
   1   3  12      354.60      418.01     52.70 o 
   3   3  12      733.60      715.58     61.19 o 
   5   3  12      197.29      174.57     35.81 o 
   7   3  12      264.89      343.48     58.44 o 
   9   3  12        2.28       42.82     40.62 o 
  11   3  12       29.65       57.69     43.80 o 
  13   3  12      108.11       82.54     54.48 o 
 -16   4  12      269.24      302.07     90.88 o 
 -14   4  12        1.65        8.88     45.10 o 
 -12   4  12        0.63       42.74     42.04 o 
 -10   4  12        4.12       16.14     29.41 o 
  -8   4  12        0.40       15.93     27.05 o 
  -6   4  12       94.20      233.11     51.58 o 
  -4   4  12     1813.77     1701.00     82.68 o 
  -2   4  12     1379.18     1338.53     77.94 o 
   0   4  12      100.98       69.12     26.44 o 
   2   4  12       77.25       72.07     34.40 o 
   4   4  12      843.50      757.31     89.42 o 
   6   4  12      226.83      210.94     70.33 o 
   8   4  12      125.15      185.49     73.84 o 
  10   4  12      102.01       89.13     62.00 o 
  12   4  12       61.19       30.12     58.77 o 
  14   4  12        9.14       42.01     64.88 o 
 -15   5  12       37.94       79.02     62.77 o 
 -13   5  12       36.63       28.78     49.00 o 
 -11   5  12       24.55       59.94     47.16 o 
  -9   5  12      872.77      898.75    109.33 o 
  -7   5  12      107.71      223.74     47.12 o 
  -5   5  12       11.21       34.98     28.89 o 
  -3   5  12      133.73      169.31     45.76 o 
  -1   5  12     2711.14     2591.39    132.53 o 
   1   5  12     7177.37     7119.55    223.54 o 
   3   5  12     2065.59     1227.26    747.69 o 
   5   5  12       49.14       26.98     31.83 o 
   7   5  12      371.09      486.35    133.57 o 
   9   5  12      141.37      152.20     96.49 o 
  11   5  12      200.15      192.68     78.88 o 
  13   5  12      114.96      118.26     95.54 o 
 -16   6  12       43.71      108.77     74.20 o 
 -14   6  12      564.03      510.32    100.06 o 
 -12   6  12       39.49       68.54     49.49 o 
 -10   6  12     1518.43     1607.33    136.93 o 
  -8   6  12     1346.23     1571.03    124.69 o 
  -6   6  12     1319.94     1526.02    167.07 o 
  -4   6  12     2024.58     2244.28    125.83 o 
  -2   6  12     1387.95     1343.40    108.61 o 
   0   6  12     4108.07     4257.18    178.40 o 
   2   6  12     4242.95     3867.55    174.36 o 
   4   6  12      850.16      875.78    103.75 o 
   6   6  12     2927.97     2804.01    206.07 o 
   8   6  12     1383.62     1461.67    187.44 o 
  10   6  12      453.95      565.85    127.84 o 
  12   6  12       34.44       97.18     77.57 o 
 -15   7  12      263.71      210.00    141.51 o 
 -13   7  12      326.91      484.30    120.24 o 
 -11   7  12       71.63       86.37     64.18 o 
  -9   7  12     2966.80     2972.86    217.31 o 
  -7   7  12     2363.34     2528.68    197.14 o 
  -5   7  12     4345.29     4246.78    183.17 o 
  -3   7  12      723.52      655.20     88.21 o 
  -1   7  12      802.89      830.29     99.73 o 
   1   7  12     4128.40     3994.98    182.74 o 
   3   7  12     3553.31     3689.97    179.06 o 
   5   7  12     1560.52     1698.39    149.07 o 
   7   7  12     3238.73     3058.49    255.98 o 
   9   7  12     1281.26     1194.10    179.45 o 
  11   7  12       59.83       49.39     61.52 o 
 -14   8  12      227.25      389.34    118.63 o 
 -12   8  12       73.57        0.00     63.29 o 
 -10   8  12     1013.09     1043.60    164.56 o 
  -8   8  12     2951.33     2865.41    217.88 o 
  -6   8  12     1509.40     1275.56    168.33 o 
  -4   8  12     1118.60     1201.80     98.56 o 
  -2   8  12      807.45      888.12    106.17 o 
   0   8  12     1498.95     1478.41    133.97 o 
   2   8  12     3209.67     3084.19    169.55 o 
   4   8  12      377.48      305.37     70.80 o 
   6   8  12      775.83      771.54    144.05 o 
   8   8  12     1416.42     1299.79    187.18 o 
  10   8  12      538.91      557.74    131.89 o 
 -13   9  12       32.43      109.28     91.59 o 
 -11   9  12      209.89      122.63     80.61 o 
  -9   9  12      776.94      870.25    155.45 o 
  -7   9  12       51.44       14.99     54.71 o 
  -5   9  12       55.56       60.16     41.67 o 
  -3   9  12     1202.15     1175.57    105.85 o 
  -1   9  12      690.62      704.36    148.99 o 
   1   9  12      334.89      345.38     76.90 o 
   3   9  12      388.77      437.11     90.10 o 
   5   9  12      433.92      380.22    171.60 o 
   7   9  12      304.43      365.60    107.92 o 
   9   9  12      448.27      396.85    121.33 o 
  11   9  12       35.56      108.30     75.55 o 
 -12  10  12       15.40       14.05     73.31 o 
 -10  10  12       42.17       63.91     73.41 o 
  -8  10  12      156.43      372.38    110.82 o 
  -6  10  12      379.02      375.08    104.68 o 
  -4  10  12      335.12      295.48     61.10 o 
  -2  10  12      281.92      203.42     52.49 o 
   0  10  12       46.29       88.24     48.86 o 
   2  10  12      361.46      459.85     88.74 o 
   4  10  12        2.52       12.58     40.65 o 
   6  10  12        2.14        0.00     52.98 o 
   8  10  12        1.08        0.00     61.00 o 
  10  10  12      254.64      227.69    106.75 o 
 -11  11  12       16.34       33.09     79.88 o 
  -9  11  12        0.30        8.68     65.86 o 
  -7  11  12       86.90      144.16     84.00 o 
  -5  11  12      317.49      250.07     72.42 o 
  -3  11  12        0.23        0.00     36.63 o 
  -1  11  12       73.96       88.11     49.85 o 
   1  11  12        0.85       17.20     56.98 o 
   3  11  12      181.64      187.03     92.69 o 
   5  11  12      474.50      548.87    152.11 o 
   7  11  12       14.59        7.88     67.00 o 
  -8  12  12       68.84      115.93     85.45 o 
  -6  12  12       88.62       89.42     72.59 o 
  -4  12  12        1.42       54.23     48.56 o 
  -2  12  12        4.55        0.00     41.11 o 
   0  12  12      176.39      135.08     65.39 o 
   2  12  12      174.12      204.77     94.81 o 
   4  12  12      653.11      517.62    128.07 o 
   6  12  12       77.09       56.51     79.85 o 
  -7  13  12       14.81       28.85     75.06 o 
  -5  13  12       71.27       78.57     75.48 o 
  -3  13  12       11.45       41.96     48.00 o 
  -1  13  12      141.77      148.38     67.17 o 
   1  13  12      122.59      187.64     69.26 o 
   3  13  12      136.48       59.55     74.37 o 
  -2  14  12       18.87       31.88     61.46 o 
   0  14  12      150.67      178.29     77.38 o 
 -17   1  13       85.83      102.08     65.48 o 
 -15   1  13      134.30      186.84     59.32 o 
 -13   1  13        1.48       52.14     33.85 o 
 -11   1  13      236.76      246.77     50.52 o 
  -9   1  13      234.90      139.84     42.91 o 
  -7   1  13     1243.24     1320.20    103.73 o 
  -5   1  13     2901.13     3082.27    127.79 o 
  -3   1  13     1217.67     1163.02     67.42 o 
  -1   1  13      131.89       69.47     23.86 o 
   1   1  13     1349.88     1599.00     76.99 o 
   3   1  13      812.38      766.34     58.79 o 
   5   1  13     1311.83      711.77    376.12 o 
   7   1  13     1407.53     1285.28    249.07 o 
   9   1  13       24.18       38.75     31.79 o 
  11   1  13      205.43      232.25     57.84 o 
  13   1  13        7.50        0.00     35.49 o 
 -16   2  13      357.04      262.56     84.59 o 
 -14   2  13      202.41      243.98     55.12 o 
 -12   2  13       80.74       95.51     39.27 o 
 -10   2  13       30.24       48.17     30.44 o 
  -8   2  13     2393.42     2241.33    119.35 o 
  -6   2  13      525.79      528.94     68.81 o 
  -4   2  13     2558.76     2251.37    235.33 o 
  -2   2  13      294.71      292.38     40.74 o 
   0   2  13      312.91      366.86     46.64 o 
   2   2  13     1285.09      731.44    305.32 o 
   4   2  13     2633.68     2536.70    101.59 o 
   6   2  13     1260.58     1234.95    101.88 o 
   8   2  13      901.84     1012.49    101.49 o 
  10   2  13     1147.82      826.24    350.07 o 
  12   2  13      101.05      126.47     58.82 o 
  14   2  13      144.21      185.83     69.97 o 
 -15   3  13     1004.10      770.54    125.45 o 
 -13   3  13      647.12      631.65    105.63 o 
 -11   3  13     1091.17     1159.14    111.74 o 
  -9   3  13       97.55      161.51     43.60 o 
  -7   3  13      281.53      150.06     46.53 o 
  -5   3  13       50.84       59.34     27.66 o 
  -3   3  13     4938.83     4868.81    129.23 o 
  -1   3  13      736.81      835.92     71.46 o 
   1   3  13     1304.36     1361.72     84.34 o 
   3   3  13     1105.49     1143.55     82.87 o 
   5   3  13     1239.13     1337.32     89.54 o 
   7   3  13     1607.13     1606.93    144.52 o 
   9   3  13     4319.38     4296.86    217.46 o 
  11   3  13      939.16     1091.79    143.46 o 
  13   3  13      421.70      357.78     86.28 o 
 -16   4  13      344.37      428.57    101.43 o 
 -14   4  13      418.75      449.57     91.60 o 
 -12   4  13     1423.27     1602.24    155.52 o 
 -10   4  13      570.82      282.72    174.09 o 
  -8   4  13        6.87        0.00     25.86 o 
  -6   4  13      551.64      660.10     87.02 o 
  -4   4  13     1493.75     1423.36    105.75 o 
  -2   4  13     5067.50     4987.02    145.15 o 
   0   4  13     7556.13     6917.32    454.70 o 
   2   4  13     4120.33     3981.61    169.64 o 
   4   4  13      438.82      431.14     74.09 o 
   6   4  13      517.01      545.62    109.08 o 
   8   4  13     3609.73     3796.69    247.08 o 
  10   4  13      908.41      733.30    141.20 o 
  12   4  13      926.72     1079.20    180.26 o 
 -15   5  13      280.44      280.99    106.44 o 
 -13   5  13      396.51      501.70    106.76 o 
 -11   5  13      372.91      401.60     83.17 o 
  -9   5  13       86.74       76.00     36.82 o 
  -7   5  13      775.71      880.67    104.44 o 
  -5   5  13     3287.82     3245.95    206.53 o 
  -3   5  13     1292.88     1333.42    105.37 o 
  -1   5  13     1575.79     1678.51    118.60 o 
   1   5  13     4586.86     4270.13    179.15 o 
   3   5  13     1751.40      789.98    514.35 o 
   5   5  13       92.47       91.43     43.58 o 
   7   5  13     2022.10     2038.56    224.19 o 
   9   5  13      708.80      796.46    202.62 o 
  11   5  13      253.23      386.50    115.56 o 
  13   5  13      158.62      205.78    110.49 o 
 -14   6  13      262.12      281.52     83.97 o 
 -12   6  13      224.88      236.25     72.56 o 
 -10   6  13        1.41       27.95     52.68 o 
  -8   6  13      487.99      466.65    109.42 o 
  -6   6  13     1574.11     1353.09    166.65 o 
  -4   6  13     1557.43     1362.82    159.96 o 
  -2   6  13       15.33        7.30     31.37 o 
   0   6  13      118.17       42.88     35.62 o 
   2   6  13       33.88       66.18     36.74 o 
   4   6  13      152.24      117.07     47.68 o 
   6   6  13      732.73      659.78    124.04 o 
   8   6  13     2327.01     1855.20    265.62 o 
  10   6  13       48.90       73.02     64.54 o 
  12   6  13        0.64        0.00     54.39 o 
 -15   7  13        6.74       88.54    130.92 o 
 -13   7  13       73.97       49.13     69.76 o 
 -11   7  13       13.99        2.23     54.59 o 
  -9   7  13      154.76      168.80    111.06 o 
  -7   7  13      107.71      100.89     63.21 o 
  -5   7  13      125.31      160.92     72.78 o 
  -3   7  13        0.96        5.76     29.29 o 
  -1   7  13        5.83       16.20     34.18 o 
   1   7  13        0.16        0.00     32.71 o 
   3   7  13      246.80      221.74     56.37 o 
   5   7  13       35.42       61.58     48.54 o 
   7   7  13      340.39      511.08    119.60 o 
   9   7  13       46.07       60.42     60.58 o 
  11   7  13      174.91      162.37     85.10 o 
 -14   8  13       42.60      128.94     86.09 o 
 -12   8  13       17.98       30.20     66.89 o 
 -10   8  13      308.26      438.37    117.85 o 
  -8   8  13      249.95      232.30     87.09 o 
  -6   8  13      155.23       68.01     55.40 o 
  -4   8  13       81.27       98.50     44.94 o 
  -2   8  13      249.83      294.64     70.66 o 
   0   8  13       66.87      101.27     46.41 o 
   2   8  13       40.65       47.27     39.99 o 
   4   8  13      760.88      668.93    103.41 o 
   6   8  13     1047.03      712.99    139.79 o 
   8   8  13        0.76       12.39     57.84 o 
  10   8  13      169.71      180.24     90.05 o 
 -13   9  13       33.93       65.30     81.06 o 
 -11   9  13        1.26       25.55     64.00 o 
  -9   9  13       85.60       66.04     61.40 o 
  -7   9  13      730.63      975.14    162.54 o 
  -5   9  13      787.93      855.88    145.17 o 
  -3   9  13     1071.60     1061.42    103.46 o 
  -1   9  13      159.31      245.74     65.55 o 
   1   9  13        2.44       25.26     37.34 o 
   3   9  13      525.87      595.12     97.40 o 
   5   9  13     3240.97     1733.15   1087.67 o 
   7   9  13      362.85      445.16    120.15 o 
   9   9  13      173.26      277.73    109.46 o 
 -12  10  13        1.77        0.00     78.91 o 
 -10  10  13        2.14        0.00     64.34 o 
  -8  10  13       79.41      104.23     78.12 o 
  -6  10  13      617.53      671.88    141.85 o 
  -4  10  13      541.34      644.12     99.58 o 
  -2  10  13      490.45      508.28     92.43 o 
   0  10  13      220.59      217.33     70.98 o 
   2  10  13      900.90     1028.31    132.15 o 
   4  10  13     1345.49     1567.43    160.04 o 
   6  10  13      632.68      619.92    141.76 o 
   8  10  13      157.06      173.02     91.48 o 
  -9  11  13      294.58      379.49    121.54 o 
  -7  11  13      302.24      276.80     99.66 o 
  -5  11  13      132.59      148.32     81.67 o 
  -3  11  13       42.35       79.76     43.75 o 
  -1  11  13      440.67      462.57     95.34 o 
   1  11  13      277.56      370.48     87.15 o 
   3  11  13      349.84      323.45     83.37 o 
   5  11  13       27.85        0.00     55.11 o 
   7  11  13      118.70      132.58     95.05 o 
  -8  12  13        1.71        0.00     73.04 o 
  -6  12  13      108.44      160.74     93.19 o 
  -4  12  13      101.46      102.90     57.84 o 
  -2  12  13      160.01      130.31     54.59 o 
   0  12  13      105.16      174.78     70.51 o 
   2  12  13      350.43      436.68     97.56 o 
   4  12  13       80.19      115.42     63.85 o 
   6  12  13      108.78      173.12     94.56 o 
  -5  13  13      365.97      448.27    132.97 o 
  -3  13  13       13.47        0.00     44.41 o 
  -1  13  13        4.29       18.10     42.49 o 
   1  13  13      211.88      317.44     86.23 o 
   3  13  13      117.46      147.10     67.20 o 
 -16   0  14      238.48      293.87    108.64 o 
 -14   0  14     2419.64     2209.76    190.46 o 
 -12   0  14      700.85      738.77    137.42 o 
 -10   0  14      385.69      427.92    116.54 o 
  -8   0  14     3084.09     3185.81    204.63 o 
  -6   0  14      333.92      328.28    129.22 o 
  -4   0  14     8528.16     7733.01    287.74 o 
  -2   0  14     3631.10     3155.71    191.48 o 
   0   0  14      796.35      827.84     84.82 o 
   2   0  14     5000.46     3108.00   1750.09 o 
   4   0  14     6318.18     6216.67    205.28 o 
   6   0  14     1563.48     1473.12    159.41 o 
   8   0  14     1933.24     1826.78    174.36 o 
  10   0  14      207.85      316.37     92.37 o 
  12   0  14     1227.58     1235.06    184.09 o 
 -15   1  14      481.87      602.43     77.03 o 
 -13   1  14     2539.83     2533.04    135.76 o 
 -11   1  14      694.92      607.87     83.41 o 
  -9   1  14     3047.14     2954.38    152.54 o 
  -7   1  14      550.31      598.23     75.62 o 
  -5   1  14     1143.47     1177.49     96.85 o 
  -3   1  14     4583.98     4411.71    151.76 o 
  -1   1  14     1462.47     1190.61    217.63 o 
   1   1  14      892.98      974.29     66.00 o 
   3   1  14     3507.23     3326.84    113.64 o 
   5   1  14      157.98       76.32     53.03 o 
   7   1  14     3819.06     3155.68    685.04 o 
   9   1  14      320.38      255.13     58.77 o 
  11   1  14     2273.71     2365.30    154.09 o 
  13   1  14      446.73      409.36     94.32 o 
 -16   2  14       34.50       53.66     58.83 o 
 -14   2  14     1098.85     1036.91    107.92 o 
 -12   2  14     1133.94     1381.87    112.16 o 
 -10   2  14       28.75       55.22     37.72 o 
  -8   2  14       56.07       62.21     35.03 o 
  -6   2  14      239.83      208.61     46.82 o 
  -4   2  14     2589.82     2502.15    161.77 o 
  -2   2  14     2864.64     3051.96    106.76 o 
   0   2  14      367.35      374.76     49.16 o 
   2   2  14      970.44      514.54    165.02 o 
   4   2  14       13.78       23.64     23.61 o 
   6   2  14     1197.42     1372.55    109.99 o 
   8   2  14      472.15      504.48     75.61 o 
  10   2  14      390.73      425.89     89.65 o 
  12   2  14     1371.68     1305.42    160.64 o 
 -15   3  14       56.04       32.95     46.43 o 
 -13   3  14      274.18      310.55     67.70 o 
 -11   3  14       10.54       13.34     34.91 o 
  -9   3  14      145.91      102.22     52.09 o 
  -7   3  14     1909.20     1045.48    523.42 o 
  -5   3  14      432.78      367.27     58.35 o 
  -3   3  14      640.64      537.19     66.63 o 
  -1   3  14        0.96        8.70     21.64 o 
   1   3  14      398.00      501.27     63.24 o 
   3   3  14      215.16      211.17     55.29 o 
   5   3  14       90.10      160.05     53.98 o 
   7   3  14       14.97       33.22     41.75 o 
   9   3  14      161.67       92.74     74.66 o 
  11   3  14      571.69      595.78    109.84 o 
  13   3  14      185.76      143.35     63.78 o 
 -16   4  14       28.05       17.36     60.59 o 
 -14   4  14      395.87      489.92    100.86 o 
 -12   4  14        7.16       65.33     48.04 o 
 -10   4  14      198.14      155.37     44.64 o 
  -8   4  14        9.64       28.97     29.99 o 
  -6   4  14     3249.51     3329.35    161.41 o 
  -4   4  14      260.72      219.08     53.83 o 
  -2   4  14     1370.00     1389.76    178.72 o 
   0   4  14      442.98      539.77     79.24 o 
   2   4  14       80.63       59.63     33.75 o 
   4   4  14        0.79       46.21     35.77 o 
   6   4  14      578.49      543.96    112.37 o 
   8   4  14      520.25      553.85    121.73 o 
  10   4  14      102.14       55.77     56.24 o 
  12   4  14        7.85       35.67     64.58 o 
 -15   5  14      303.12      385.54    168.57 o 
 -13   5  14      250.79      213.40     72.07 o 
 -11   5  14      153.08      174.84     62.31 o 
  -9   5  14       18.73        0.00     35.34 o 
  -7   5  14       83.41      165.78     68.53 o 
  -5   5  14      331.62      281.55     82.01 o 
  -3   5  14      371.33      441.93     95.42 o 
  -1   5  14     3449.67     3375.02    160.36 o 
   1   5  14     3300.76     3576.12    199.32 o 
   3   5  14      206.38      134.13    114.47 o 
   5   5  14       25.28       14.24     43.37 o 
   7   5  14      159.56      154.97     69.61 o 
   9   5  14      516.74      395.31    123.73 o 
  11   5  14      288.54      361.73    114.78 o 
 -14   6  14      301.35      431.84    121.81 o 
 -12   6  14      335.94      442.10    120.18 o 
 -10   6  14      376.30      401.94    108.02 o 
  -8   6  14        9.25        0.00     46.34 o 
  -6   6  14      132.77      132.34     70.38 o 
  -4   6  14      108.44       55.48     48.69 o 
  -2   6  14      362.81      238.73     67.70 o 
   0   6  14      390.52      276.97     63.43 o 
   2   6  14      322.44      329.04     88.15 o 
   4   6  14      183.19      201.19     59.44 o 
   6   6  14      872.58      976.70    155.98 o 
   8   6  14     1212.94     1222.64    289.84 o 
  10   6  14      501.98      450.04    119.35 o 
 -13   7  14       44.45       33.90     73.41 o 
 -11   7  14      420.68      471.62    124.10 o 
  -9   7  14      306.77      233.71     90.24 o 
  -7   7  14      276.69      336.25     96.43 o 
  -5   7  14       92.34      176.85     68.79 o 
  -3   7  14       66.58       84.61     57.71 o 
  -1   7  14      132.16      101.11     46.44 o 
   1   7  14      299.62      267.05     68.53 o 
   3   7  14      247.78      157.74     57.27 o 
   5   7  14      798.06      944.18    159.11 o 
   7   7  14     1834.89     1921.18    216.12 o 
   9   7  14      421.35      429.52    117.01 o 
  11   7  14      226.45      212.69     91.63 o 
 -12   8  14        3.54        0.00     67.91 o 
 -10   8  14      660.62      889.88    163.88 o 
  -8   8  14      491.24      520.21    124.66 o 
  -6   8  14      130.56      148.51     70.97 o 
  -4   8  14        4.96        5.71     47.80 o 
  -2   8  14      834.49      797.20    119.85 o 
   0   8  14      155.24      153.27     56.23 o 
   2   8  14     1092.14     1197.91    132.15 o 
   4   8  14      142.88      255.39     68.66 o 
   6   8  14      393.94      530.98    124.22 o 
   8   8  14      209.03      180.31     88.64 o 
  10   8  14      251.36      287.16    137.92 o 
 -11   9  14       91.21      195.93     94.85 o 
  -9   9  14      296.20      390.28    117.60 o 
  -7   9  14        2.49        0.00     53.22 o 
  -5   9  14        2.10        0.00     50.41 o 
  -3   9  14     2965.53     3123.13    232.37 o 
  -1   9  14      505.69      601.17    101.50 o 
   1   9  14      365.49      485.39     91.51 o 
   3   9  14      132.94      172.35     60.17 o 
   5   9  14      146.05      243.61     92.04 o 
   7   9  14       43.80       62.19     67.99 o 
   9   9  14      316.06      333.15    113.79 o 
 -10  10  14      586.84      663.29    152.90 o 
  -8  10  14      191.84       67.32     71.87 o 
  -6  10  14       92.25      215.62     94.70 o 
  -4  10  14      423.76      288.22     99.13 o 
  -2  10  14      753.80      725.10    109.98 o 
   0  10  14       33.20       11.75     43.62 o 
   2  10  14       15.32        3.62     43.57 o 
   4  10  14       59.21       72.57     54.04 o 
   6  10  14        0.40       15.94     63.29 o 
   8  10  14       80.21      133.98     84.77 o 
  -9  11  14       95.98      205.72    100.45 o 
  -7  11  14        8.36       67.36     77.32 o 
  -5  11  14       24.88        0.00     64.14 o 
  -3  11  14      125.61       91.39     54.83 o 
  -1  11  14       29.70       37.44     43.90 o 
   1  11  14       38.53       32.08     50.95 o 
   3  11  14        2.06       24.48     47.92 o 
   5  11  14       32.43       45.70     73.01 o 
  -8  12  14        1.18        0.00     76.91 o 
  -6  12  14       27.76       59.75     74.79 o 
  -4  12  14       16.43        0.00     60.85 o 
  -2  12  14        1.62       15.47     47.56 o 
   0  12  14        1.27       22.65     50.08 o 
   2  12  14        0.54        0.00     47.32 o 
   4  12  14       36.78      110.06     62.17 o 
  -3  13  14      239.72      209.53     74.96 o 
  -1  13  14      173.79      185.72     58.57 o 
   1  13  14       48.02       33.04     58.31 o 
 -15   1  15      148.19      154.11     47.89 o 
 -13   1  15        4.51        6.01     37.04 o 
 -11   1  15       42.05       45.04     38.59 o 
  -9   1  15     1879.46     1766.17    131.96 o 
  -7   1  15      494.46      479.79     71.90 o 
  -5   1  15      404.80      471.67     67.33 o 
  -3   1  15     1003.74     1193.38     96.86 o 
  -1   1  15      594.75      414.46     97.26 o 
   1   1  15     2101.27     2011.00     99.10 o 
   3   1  15     2690.49     2305.13     91.53 o 
   5   1  15     2402.69     2280.92    144.47 o 
   7   1  15       42.86       74.28     35.87 o 
   9   1  15      105.76      124.90     48.80 o 
  11   1  15        4.56        0.00     45.39 o 
 -16   2  15      282.83      238.87     81.88 o 
 -14   2  15      244.49      233.40     64.36 o 
 -12   2  15      919.92      922.14     97.15 o 
 -10   2  15     3247.04     3185.96    156.79 o 
  -8   2  15     3991.32     3712.29    161.66 o 
  -6   2  15      181.60      189.17     48.36 o 
  -4   2  15     2981.32     2677.78    125.83 o 
  -2   2  15      308.79      322.99     46.04 o 
   0   2  15     1064.04     1147.13     80.99 o 
   2   2  15     4094.50     3941.11    317.51 o 
   4   2  15     3556.55     3461.51    126.54 o 
   6   2  15      701.70      727.04     88.02 o 
   8   2  15      427.39      396.85     82.40 o 
  10   2  15      682.61      620.24    106.42 o 
  12   2  15      585.05      647.56    119.76 o 
 -15   3  15      611.99      629.73     99.52 o 
 -13   3  15      901.44      963.53    112.86 o 
 -11   3  15     2433.65     2091.54    137.17 o 
  -9   3  15     3688.69     3602.69    187.23 o 
  -7   3  15       89.93       48.96     32.09 o 
  -5   3  15     2192.13     2090.51    116.95 o 
  -3   3  15     2924.20     2728.21    125.17 o 
  -1   3  15     1225.81     1088.10     94.37 o 
   1   3  15     2803.49     2753.09    219.48 o 
   3   3  15      671.53      633.36     89.32 o 
   5   3  15      480.41      592.26     94.62 o 
   7   3  15      577.45      690.06    106.72 o 
   9   3  15     1821.71     1777.61    264.08 o 
  11   3  15     1036.43     1019.03    145.54 o 
 -14   4  15      201.00      249.72     78.13 o 
 -12   4  15      642.27      661.46     94.21 o 
 -10   4  15     2779.11     2752.44    143.62 o 
  -8   4  15       35.54       46.86     42.87 o 
  -6   4  15      980.71      867.67    103.91 o 
  -4   4  15     2099.38     2359.52    329.19 o 
  -2   4  15      965.75     1103.25    102.54 o 
   0   4  15     5577.54     5943.23    378.59 o 
   2   4  15      101.78      147.66     48.04 o 
   4   4  15      219.44      214.84     57.93 o 
   6   4  15      103.41      140.59     63.17 o 
   8   4  15      908.78      899.52    155.13 o 
  10   4  15      974.13     1109.94    181.17 o 
  12   4  15      576.06      599.51    142.69 o 
 -15   5  15      108.65      145.70     73.59 o 
 -13   5  15        3.32       18.63     51.52 o 
 -11   5  15      575.48      422.20    179.37 o 
  -9   5  15      539.45      346.19     97.40 o 
  -7   5  15      314.53      346.04     98.23 o 
  -5   5  15       97.14      146.16     63.24 o 
  -3   5  15       26.87        8.08     37.51 o 
  -1   5  15      286.76      325.68     69.90 o 
   1   5  15     1648.29     1650.86    161.79 o 
   3   5  15        5.87        5.61     30.26 o 
   5   5  15       64.81       56.84     54.87 o 
   7   5  15      377.86      443.64    110.76 o 
   9   5  15       10.90       63.70     59.33 o 
  11   5  15      257.92      176.30     83.88 o 
 -14   6  15        4.27       18.73     75.09 o 
 -12   6  15        1.93        0.00     60.05 o 
 -10   6  15      984.60      945.51    165.22 o 
  -8   6  15      448.10      663.43    176.89 o 
  -6   6  15       48.16       64.89     54.16 o 
  -4   6  15        8.45        0.00     46.92 o 
  -2   6  15     1204.80     1079.58    151.66 o 
   0   6  15        2.28        5.70     31.47 o 
   2   6  15      296.01      288.64     65.72 o 
   4   6  15       20.57       30.83     40.65 o 
   6   6  15      131.58      121.74     65.90 o 
   8   6  15        1.60       22.28     52.15 o 
  10   6  15        0.96       35.91     62.91 o 
 -13   7  15      158.53      234.25    102.49 o 
 -11   7  15        1.52       37.14     67.54 o 
  -9   7  15      893.71      759.92    149.33 o 
  -7   7  15        8.83       34.00     55.62 o 
  -5   7  15        5.66       38.65     49.89 o 
  -3   7  15      241.38      123.23     66.82 o 
  -1   7  15       48.50       15.70     38.19 o 
   1   7  15      330.31      365.24     76.46 o 
   3   7  15       78.20      117.85     52.85 o 
   5   7  15      179.88      196.71     79.87 o 
   7   7  15        9.79        0.03     53.88 o 
   9   7  15       13.81        0.00     55.65 o 
 -12   8  15      102.48      108.03     83.98 o 
 -10   8  15       13.40       34.49     68.15 o 
  -8   8  15        4.09       39.64     56.94 o 
  -6   8  15        0.50        0.00     47.58 o 
  -4   8  15        4.21        0.00     42.29 o 
  -2   8  15      720.39      658.21    127.73 o 
   0   8  15       99.61       63.85     45.64 o 
   2   8  15        6.27       21.73     40.28 o 
   4   8  15      348.91      485.54     94.93 o 
   6   8  15       11.31       18.19     58.28 o 
   8   8  15       25.08       24.54     56.45 o 
 -11   9  15        2.45        4.84     70.56 o 
  -9   9  15      105.58      106.18     83.11 o 
  -7   9  15      111.08      140.40     79.99 o 
  -5   9  15       62.94      119.75     73.75 o 
  -3   9  15       11.52        0.00     52.39 o 
  -1   9  15      331.97      218.69     67.96 o 
   1   9  15       10.72       23.52     40.93 o 
   3   9  15       98.80      158.70     63.73 o 
   5   9  15      249.02      317.08    107.82 o 
   7   9  15       17.66       73.81     74.50 o 
 -10  10  15        4.34        0.00     71.90 o 
  -8  10  15      216.76      255.09    102.74 o 
  -6  10  15      140.54      188.15     88.41 o 
  -4  10  15      285.71      245.61     90.72 o 
  -2  10  15      288.41      243.02     93.55 o 
   0  10  15       23.59        6.87     44.70 o 
   2  10  15      166.60      179.30     68.88 o 
   4  10  15      459.27      557.42    104.74 o 
   6  10  15      243.97      361.90    117.52 o 
  -9  11  15      277.02      316.17    125.52 o 
  -7  11  15      250.50      301.76    115.55 o 
  -5  11  15       81.11       92.51     73.42 o 
  -3  11  15      579.90      574.74    137.42 o 
  -1  11  15      355.22      458.00    116.44 o 
   1  11  15      339.70      350.44     85.40 o 
   3  11  15       51.01       69.53     57.25 o 
   5  11  15      238.72      207.03    101.22 o 
  -6  12  15      155.19      205.40     94.46 o 
  -4  12  15      626.23      496.60    131.72 o 
  -2  12  15      725.34      730.60    121.93 o 
   0  12  15      442.75      524.19    106.16 o 
   2  12  15      254.99      248.17     80.55 o 
 -14   0  16      495.33      520.38    101.87 o 
 -12   0  16      277.05      377.06    105.31 o 
 -10   0  16     1091.35     1165.89    169.52 o 
  -8   0  16     2024.66     2066.34    176.70 o 
  -6   0  16     5453.90     5305.61    265.53 o 
  -4   0  16      131.86      168.96     62.67 o 
  -2   0  16      628.94      590.01    105.68 o 
   0   0  16     3255.44     3565.13    160.01 o 
   2   0  16     4692.23     3672.19   1239.05 o 
   4   0  16     2248.84     2286.13    172.95 o 
   6   0  16     1305.60     1484.54    171.62 o 
   8   0  16       11.27       18.03     56.84 o 
  10   0  16       10.94       42.82     67.92 o 
  12   0  16      248.27      280.75    108.82 o 
 -15   1  16      442.07      487.86     72.17 o 
 -13   1  16      342.93      454.25     72.97 o 
 -11   1  16     1080.49     1189.56    123.53 o 
  -9   1  16     2293.02     2292.72    135.31 o 
  -7   1  16     4514.56     4466.29    177.04 o 
  -5   1  16      805.56      928.76     94.73 o 
  -3   1  16      821.91      831.30     88.17 o 
  -1   1  16     1782.85     1313.62    258.46 o 
   1   1  16     1248.97     1306.87     78.94 o 
   3   1  16     2403.47     2228.01     93.50 o 
   5   1  16      261.92      211.54     52.10 o 
   7   1  16      644.24      313.13    148.76 o 
   9   1  16       28.41       72.88     49.63 o 
  11   1  16      631.34      676.83    116.68 o 
 -14   2  16      376.93      326.63     71.28 o 
 -12   2  16      273.01      251.98     54.58 o 
 -10   2  16      235.47      301.96     65.31 o 
  -8   2  16      545.83      618.59     84.01 o 
  -6   2  16     2752.22     2372.07    127.74 o 
  -4   2  16      243.10      375.69     61.27 o 
  -2   2  16       51.61       50.96     29.97 o 
   0   2  16      318.33      425.65     55.99 o 
   2   2  16      523.54      578.08     63.91 o 
   4   2  16      158.92      148.22     53.37 o 
   6   2  16      750.36      758.30    108.95 o 
   8   2  16       61.88       70.48     46.16 o 
  10   2  16      345.02      403.06     91.57 o 
 -15   3  16       29.02       31.25     56.29 o 
 -13   3  16       90.02      107.36     51.28 o 
 -11   3  16        1.98       29.94     36.08 o 
  -9   3  16       95.81       78.45     50.70 o 
  -7   3  16       69.83       79.10     38.73 o 
  -5   3  16     2887.00     3054.22    141.10 o 
  -3   3  16      422.41      462.76     65.12 o 
  -1   3  16       24.98       70.36     39.28 o 
   1   3  16       20.62       71.95     37.06 o 
   3   3  16       31.98       57.71     35.14 o 
   5   3  16       27.58       55.09     42.40 o 
   7   3  16       12.88        0.37     39.96 o 
   9   3  16       49.00       71.81     51.14 o 
  11   3  16      105.34      121.85     60.54 o 
 -14   4  16      260.78      132.55     64.81 o 
 -12   4  16        7.67        8.49     50.14 o 
 -10   4  16      113.79      181.06     62.57 o 
  -8   4  16      379.70      302.12     71.77 o 
  -6   4  16       55.64      106.61     58.97 o 
  -4   4  16       32.67       52.35     46.14 o 
  -2   4  16      592.08      590.02    114.78 o 
   0   4  16      140.91      114.21     42.86 o 
   2   4  16      327.86      314.16     67.46 o 
   4   4  16       15.56       10.51     44.16 o 
   6   4  16      701.05      614.43    125.06 o 
   8   4  16      439.21      550.02    123.61 o 
  10   4  16       43.29       35.46     58.17 o 
 -13   5  16       63.84       81.19     79.01 o 
 -11   5  16      241.32      253.75     95.50 o 
  -9   5  16        9.73       17.92     56.59 o 
  -7   5  16      323.48      388.12    101.00 o 
  -5   5  16       37.17      110.79     58.72 o 
  -3   5  16      731.28      703.18    127.47 o 
  -1   5  16      511.87      500.16     82.80 o 
   1   5  16     1057.81      853.79    106.99 o 
   3   5  16       12.66        0.00     32.46 o 
   5   5  16      128.84      205.90     73.72 o 
   7   5  16      357.53      417.76    107.86 o 
   9   5  16      132.40      153.42     85.63 o 
 -14   6  16      247.96      177.98    105.41 o 
 -12   6  16      258.77      398.06    123.06 o 
 -10   6  16     1056.26     1310.53    196.12 o 
  -8   6  16      637.11      718.82    140.39 o 
  -6   6  16     1368.37     1244.82    174.98 o 
  -4   6  16       83.55      145.21     70.86 o 
  -2   6  16      546.30      599.05    121.15 o 
   0   6  16      912.31      984.86    117.20 o 
   2   6  16      395.24      468.57     84.88 o 
   4   6  16       50.71       74.08     52.80 o 
   6   6  16      387.52      475.39    146.24 o 
   8   6  16      425.97      455.14    124.95 o 
  10   6  16        5.22       51.52     65.62 o 
 -13   7  16      102.87      115.01     92.17 o 
 -11   7  16     1288.09     1494.71    213.02 o 
  -9   7  16     1485.23     1672.94    216.14 o 
  -7   7  16     1007.65     1047.38    171.09 o 
  -5   7  16        6.90        0.00     43.48 o 
  -3   7  16       45.60       92.81     68.07 o 
  -1   7  16      245.45      244.61     65.66 o 
   1   7  16      840.88     1055.63    124.49 o 
   3   7  16        4.94        0.00     35.48 o 
   5   7  16      431.47      453.12    115.84 o 
   7   7  16      637.44      546.44    130.44 o 
   9   7  16       59.94       60.96     66.31 o 
 -12   8  16      133.19        0.00     84.66 o 
 -10   8  16     1123.70     1065.15    184.94 o 
  -8   8  16      875.92      850.19    161.05 o 
  -6   8  16      123.82      157.31     76.00 o 
  -4   8  16       36.91       90.41     61.35 o 
  -2   8  16      185.57      256.10     88.46 o 
   0   8  16      656.84      818.64    116.67 o 
   2   8  16      576.28      634.53    105.93 o 
   4   8  16      213.68      134.02     80.59 o 
   6   8  16      266.60      390.69    110.25 o 
   8   8  16      249.47      234.71     95.91 o 
 -11   9  16       77.70       40.06     77.77 o 
  -9   9  16      194.20      139.63     82.63 o 
  -7   9  16      187.78      249.36    100.45 o 
  -5   9  16      234.46      295.36    102.42 o 
  -3   9  16      445.10      505.09    125.34 o 
  -1   9  16      273.73      311.86     97.73 o 
   1   9  16      680.76      611.70    104.41 o 
   3   9  16      270.76      299.38     79.57 o 
   5   9  16       37.98      154.86     87.79 o 
   7   9  16      258.00      274.22    106.02 o 
  -8  10  16       76.51       53.07     79.47 o 
  -6  10  16        3.95       79.45     70.30 o 
  -4  10  16      161.41      131.69    117.11 o 
  -2  10  16       20.71       22.13     60.37 o 
   0  10  16      259.83      234.25     75.15 o 
   2  10  16       15.17       28.11     51.78 o 
   4  10  16        7.53       50.51     74.99 o 
   6  10  16        5.60        0.00     63.84 o 
  -7  11  16        0.09        0.00     70.78 o 
  -5  11  16        0.06        0.00     58.17 o 
  -3  11  16        0.36        5.67     62.14 o 
  -1  11  16        4.28        5.10     60.05 o 
   1  11  16       49.00       67.18     58.94 o 
   3  11  16       45.78       74.79     59.83 o 
  -4  12  16       86.55       36.86     71.97 o 
  -2  12  16       76.02      108.51     84.59 o 
   0  12  16       45.96       36.16     74.24 o 
 -15   1  17        5.30        8.96     36.37 o 
 -13   1  17       11.99       33.80     38.09 o 
 -11   1  17       11.07        1.29     38.94 o 
  -9   1  17      718.00      854.52    102.05 o 
  -7   1  17      204.04      270.18     59.26 o 
  -5   1  17        2.24        9.21     28.80 o 
  -3   1  17       45.88      105.87     39.24 o 
  -1   1  17      511.06      287.19    117.04 o 
   1   1  17      216.54      315.14     44.23 o 
   3   1  17      625.08      647.30     64.70 o 
   5   1  17        2.27        0.00     28.08 o 
   7   1  17      361.89      406.45     85.04 o 
   9   1  17        2.90       50.57     48.03 o 
  11   1  17        5.16        0.00     49.54 o 
 -14   2  17       52.89       62.21     47.65 o 
 -12   2  17      218.05      209.50     55.81 o 
 -10   2  17     1117.97     1156.44    121.23 o 
  -8   2  17     1029.92     1059.32    112.41 o 
  -6   2  17      357.31      266.73     59.21 o 
  -4   2  17      333.68      268.81     55.27 o 
  -2   2  17      112.16       91.73     34.57 o 
   0   2  17       99.25      133.82     35.65 o 
   2   2  17      845.46      987.87    104.62 o 
   4   2  17      347.98      428.15     82.19 o 
   6   2  17      112.98       64.80     47.31 o 
   8   2  17      233.93      239.74     72.78 o 
  10   2  17       31.94        7.02     47.92 o 
 -13   3  17      501.29      489.46     89.11 o 
 -11   3  17      261.33      314.86     68.46 o 
  -9   3  17     1050.40     1065.70    132.39 o 
  -7   3  17      844.13      854.06     98.88 o 
  -5   3  17     4348.77     4259.42    172.33 o 
  -3   3  17      752.47      875.24    140.27 o 
  -1   3  17       51.07        9.83     40.87 o 
   1   3  17       56.42       66.70     41.47 o 
   3   3  17     1448.39     1479.95    135.22 o 
   5   3  17      191.67      237.43     82.54 o 
   7   3  17      972.71     1161.60    141.03 o 
   9   3  17      165.90      250.62     74.74 o 
 -14   4  17      170.60      140.96     70.50 o 
 -12   4  17      468.32      566.07    108.10 o 
 -10   4  17      383.34      292.90     75.79 o 
  -8   4  17     1277.35     1319.67    184.85 o 
  -6   4  17     1764.43     1654.66    195.57 o 
  -4   4  17     4460.79     4166.04    274.89 o 
  -2   4  17      974.83     1134.38    214.16 o 
   0   4  17      476.54      499.29     84.62 o 
   2   4  17     1131.07     1125.04    122.75 o 
   4   4  17      350.66      482.56    109.56 o 
   6   4  17      706.00      792.29    143.35 o 
   8   4  17      461.56      580.56    138.99 o 
  10   4  17      232.25      311.08    103.96 o 
 -13   5  17      172.98      151.27     85.07 o 
 -11   5  17      551.83      563.79    133.26 o 
  -9   5  17     1089.34     1110.37    175.25 o 
  -7   5  17     1131.23     1015.17    164.63 o 
  -5   5  17     1666.72     1737.01    211.14 o 
  -3   5  17     1555.31     1469.34    248.03 o 
  -1   5  17      611.37      691.86    126.49 o 
   1   5  17      924.89     1020.42    119.08 o 
   3   5  17     1170.83      615.68    430.04 o 
   5   5  17      564.61      556.14    119.96 o 
   7   5  17      562.88      528.42    123.79 o 
   9   5  17      125.16      236.23     98.09 o 
 -12   6  17       57.25       61.13     85.59 o 
 -10   6  17      445.29      526.33    133.29 o 
  -8   6  17     1389.56     1194.75    182.16 o 
  -6   6  17      772.02      838.76    148.74 o 
  -4   6  17      165.69      163.31     73.47 o 
  -2   6  17       11.28       34.16     47.09 o 
   0   6  17        1.56        0.41     36.06 o 
   2   6  17     1422.30     1238.12    135.41 o 
   4   6  17      628.74      456.03    114.11 o 
   6   6  17      353.28      350.95    105.95 o 
   8   6  17       29.60        0.00     56.16 o 
 -11   7  17      105.81       45.83     80.58 o 
  -9   7  17      144.83      242.15    101.63 o 
  -7   7  17       93.68       66.20     69.14 o 
  -5   7  17      179.95      207.93     87.54 o 
  -3   7  17       33.41        5.01     48.28 o 
  -1   7  17        4.76        0.00     44.88 o 
   1   7  17      515.42      558.31     97.06 o 
   3   7  17      571.28      762.03    113.57 o 
   5   7  17        4.46       33.41     61.87 o 
   7   7  17        6.43       27.30     58.94 o 
 -10   8  17      325.51      272.41    141.51 o 
  -8   8  17       48.43       66.12     77.11 o 
  -6   8  17      239.44      297.75    101.54 o 
  -4   8  17      211.03      249.54     87.81 o 
  -2   8  17       53.44       68.51     65.30 o 
   0   8  17      520.64      488.60    120.54 o 
   2   8  17      102.87       67.39     50.57 o 
   4   8  17      158.47      165.28     81.54 o 
   6   8  17       42.80       98.72     69.56 o 
  -9   9  17      467.23      446.97    127.47 o 
  -7   9  17      521.53      637.30    146.21 o 
  -5   9  17      887.74      792.96    157.02 o 
  -3   9  17      137.80      177.67     88.32 o 
  -1   9  17      431.21      408.11    115.82 o 
   1   9  17      751.60      778.63    121.49 o 
   3   9  17      395.48      425.24     92.32 o 
   5   9  17      147.22      158.01    106.70 o 
  -8  10  17      295.84      334.65    120.24 o 
  -6  10  17      330.21      344.95    139.81 o 
  -4  10  17      796.94     1004.74    176.35 o 
  -2  10  17      276.03      373.41    116.63 o 
   0  10  17      171.45      197.25     85.89 o 
   2  10  17      166.26      277.20     82.45 o 
   4  10  17      393.52      499.40    136.46 o 
  -5  11  17      207.17      215.18    110.49 o 
  -3  11  17      382.23      513.17    136.25 o 
  -1  11  17        2.37       48.95     73.26 o 
   1  11  17       14.50        0.00     49.11 o 
 -14   0  18      575.70      726.83    129.51 o 
 -12   0  18        6.97        0.00     70.00 o 
 -10   0  18      154.69      255.30     90.92 o 
  -8   0  18      186.91      236.84    138.11 o 
  -6   0  18      942.40     1192.50    217.00 o 
  -4   0  18     3556.74     4176.21    245.38 o 
  -2   0  18      627.36      822.72    131.60 o 
   0   0  18       17.11       36.94     46.26 o 
   2   0  18     1083.71     1177.25    120.34 o 
   4   0  18        6.02       86.05     53.20 o 
   6   0  18     1462.90     1938.27    200.83 o 
   8   0  18      264.14      184.35     82.98 o 
  10   0  18        7.20        0.00     96.49 o 
 -13   1  18      187.98      238.03     61.43 o 
 -11   1  18      162.57      189.20     60.92 o 
  -9   1  18     1085.20     1190.62    121.77 o 
  -7   1  18      480.34      556.40     83.46 o 
  -5   1  18     3315.59     3202.78    154.52 o 
  -3   1  18     1372.93     1240.59    111.58 o 
  -1   1  18      109.98       48.85     34.17 o 
   1   1  18      428.18      433.25     54.04 o 
   3   1  18       37.76        6.32     26.14 o 
   5   1  18      542.93      593.07     96.54 o 
   7   1  18       75.17       87.71     52.56 o 
   9   1  18        2.64        2.54     49.15 o 
 -14   2  18      256.37      271.84     70.88 o 
 -12   2  18       17.76       35.27     40.85 o 
 -10   2  18      412.97      375.15     74.23 o 
  -8   2  18      375.97      484.29     80.10 o 
  -6   2  18     1946.60     1676.61    187.66 o 
  -4   2  18     2900.56     2680.51    139.42 o 
  -2   2  18        9.21       19.21     31.65 o 
   0   2  18       20.45       54.65     39.16 o 
   2   2  18      723.23      928.69     96.63 o 
   4   2  18      291.14      393.20     82.40 o 
   6   2  18      898.15      867.07    166.37 o 
   8   2  18        9.59       15.09     48.18 o 
  10   2  18      182.04      295.67     83.67 o 
 -13   3  18       23.18      113.26     63.26 o 
 -11   3  18       10.19        0.00     44.00 o 
  -9   3  18        8.20        8.98     47.22 o 
  -7   3  18      257.96      217.82     56.38 o 
  -5   3  18     2456.83     2126.62    166.26 o 
  -3   3  18      335.57      287.87     88.46 o 
  -1   3  18       15.38       35.79     47.22 o 
   1   3  18      878.98      749.12    103.37 o 
   3   3  18      278.04      320.08     72.67 o 
   5   3  18      394.90      339.25    100.36 o 
   7   3  18      377.57      468.02     96.77 o 
   9   3  18        0.36       40.45     65.54 o 
 -12   4  18       37.36        0.00     66.51 o 
 -10   4  18       23.02        0.00     48.91 o 
  -8   4  18      584.02      636.07    132.96 o 
  -6   4  18      292.16      330.10     94.43 o 
  -4   4  18        1.76        1.11     45.68 o 
  -2   4  18       35.07       10.18     46.40 o 
   0   4  18       66.22      105.41     61.96 o 
   2   4  18     1409.38     1512.33    142.14 o 
   4   4  18       57.36      146.13     71.52 o 
   6   4  18      111.27      136.47     72.62 o 
   8   4  18        7.85       11.83     62.57 o 
 -13   5  18        3.92       14.47     72.60 o 
 -11   5  18      180.00      124.85     82.98 o 
  -9   5  18       47.46       51.59     62.87 o 
  -7   5  18      470.54      250.70     92.04 o 
  -5   5  18       12.06       52.40     51.58 o 
  -3   5  18     1096.21     1314.47    180.84 o 
  -1   5  18     1389.75     1548.64    187.64 o 
   1   5  18      224.80      122.26     54.30 o 
   3   5  18      204.23      110.14     86.24 o 
   5   5  18      207.84      345.64    101.10 o 
   7   5  18       93.72      104.19     78.38 o 
   9   5  18       30.89      114.30     81.00 o 
 -12   6  18      269.15      282.11    111.40 o 
 -10   6  18      387.65      405.08    115.82 o 
  -8   6  18      503.40      579.70    132.57 o 
  -6   6  18     1232.59     1327.24    192.64 o 
  -4   6  18     1047.41      930.37    159.68 o 
  -2   6  18     1142.87     1023.66    252.00 o 
   0   6  18     1828.27     1777.60    202.62 o 
   2   6  18       21.54        0.00     40.12 o 
   4   6  18      289.69      322.58     99.13 o 
   6   6  18      935.18     1084.58    176.11 o 
   8   6  18      271.57      292.65     99.82 o 
 -11   7  18     1092.06     1297.91    212.43 o 
  -9   7  18      659.75      580.41    139.66 o 
  -7   7  18      485.57      656.54    149.83 o 
  -5   7  18     1085.52     1025.84    173.49 o 
  -3   7  18     1956.75     2036.39    224.06 o 
  -1   7  18     1215.15     1434.41    193.31 o 
   1   7  18     1159.07     1125.30    134.55 o 
   3   7  18       75.28      188.22     81.43 o 
   5   7  18     1181.13     1283.86    195.22 o 
   7   7  18      690.88      533.17    133.01 o 
 -10   8  18      727.11      788.73    165.43 o 
  -8   8  18      271.23      196.74     98.95 o 
  -6   8  18      227.86      282.28    102.90 o 
  -4   8  18     2283.57     2445.54    253.87 o 
  -2   8  18      683.78      786.56    152.67 o 
   0   8  18      804.99      859.43    157.41 o 
   2   8  18       78.39      138.31     60.63 o 
   4   8  18      257.24      248.85     94.64 o 
   6   8  18      337.95      341.73    108.79 o 
  -9   9  18       21.22       24.75     73.90 o 
  -7   9  18        7.08        0.00     67.65 o 
  -5   9  18      741.11      779.69    158.13 o 
  -3   9  18      204.39      169.89     91.76 o 
  -1   9  18       13.74       14.32     66.97 o 
   1   9  18       67.71       70.61     71.30 o 
   3   9  18       66.63        0.00     65.07 o 
  -6  10  18        0.28        0.00     66.31 o 
  -4  10  18       51.85       50.52     72.32 o 
  -2  10  18       77.23       99.79     79.17 o 
   0  10  18        2.90        0.00     65.00 o 
   2  10  18        2.40       37.86     56.94 o 
 -13   1  19        0.71        0.00     42.93 o 
 -11   1  19       34.35      152.56     54.49 o 
  -9   1  19      105.34      159.13     54.13 o 
  -7   1  19       30.97       44.02     39.88 o 
  -5   1  19      611.69      758.60     96.46 o 
  -3   1  19      361.56      317.02     64.20 o 
  -1   1  19      639.54      328.29    162.74 o 
   1   1  19      399.53      388.99     57.37 o 
   3   1  19      444.21      464.29     85.48 o 
   5   1  19       99.83      135.40     55.27 o 
   7   1  19        1.14       56.96     53.36 o 
   9   1  19        0.61       42.04     54.61 o 
 -12   2  19      127.68       93.83     46.63 o 
 -10   2  19     1107.38     1099.89    123.54 o 
  -8   2  19      142.26      151.52     53.57 o 
  -6   2  19      753.45      582.21    160.16 o 
  -4   2  19      411.86      477.02     73.58 o 
  -2   2  19     1051.34     1346.85    141.41 o 
   0   2  19     1535.21     1671.43    149.26 o 
   2   2  19      199.64      266.44     65.59 o 
   4   2  19        5.13        0.00     37.83 o 
   6   2  19       20.50       36.39     47.22 o 
   8   2  19      287.79      389.53     92.33 o 
 -13   3  19      232.78      208.92     80.61 o 
 -11   3  19      502.85      442.78     97.75 o 
  -9   3  19      160.25      201.91     82.14 o 
  -7   3  19      607.70      501.43    119.18 o 
  -5   3  19     2019.32     1687.87    199.79 o 
  -3   3  19      584.77      621.23    122.54 o 
  -1   3  19     1791.26     1825.74    194.12 o 
   1   3  19      198.97      252.85     80.38 o 
   3   3  19       72.53      150.56     73.89 o 
   5   3  19      587.93      657.54    135.62 o 
   7   3  19      842.11      858.66    155.76 o 
 -12   4  19      170.52      172.29     89.84 o 
 -10   4  19      345.86      317.62    108.89 o 
  -8   4  19       14.10        0.00     53.06 o 
  -6   4  19     2293.18     2431.45    211.90 o 
  -4   4  19     1556.54     1595.43    198.88 o 
  -2   4  19     2428.57     2468.33    205.74 o 
   0   4  19     1632.14     1871.36    202.42 o 
   2   4  19      101.07      131.06     57.78 o 
   4   4  19      273.21      440.53    132.43 o 
   6   4  19      980.09     1058.05    176.43 o 
   8   4  19      164.10      317.31    150.79 o 
 -11   5  19      261.39      293.65    108.37 o 
  -9   5  19      172.18       41.56     74.35 o 
  -7   5  19       26.58       58.01     68.68 o 
  -5   5  19     1499.25     1619.48    206.27 o 
  -3   5  19      554.44      382.17    103.54 o 
  -1   5  19     2988.22     2898.63    225.14 o 
   1   5  19      356.69      302.63     95.83 o 
   3   5  19        3.08        0.00     46.55 o 
   5   5  19      604.63      556.45    126.45 o 
   7   5  19      343.86      265.14    101.34 o 
 -10   6  19      346.31      449.31    125.90 o 
  -8   6  19      164.44      250.97     97.63 o 
  -6   6  19      217.56      216.84     88.03 o 
  -4   6  19       30.63       48.32     57.26 o 
  -2   6  19      360.16      476.68    115.87 o 
   0   6  19      269.91      359.44    100.02 o 
   2   6  19      122.34       97.01     53.24 o 
   4   6  19       42.94       59.08     60.46 o 
   6   6  19      592.15      503.57    125.43 o 
  -9   7  19       59.42      109.18     87.26 o 
  -7   7  19        0.38        0.00     56.19 o 
  -5   7  19      171.59      101.48     70.23 o 
  -3   7  19        2.58      171.57     72.91 o 
  -1   7  19       68.40       74.88     63.19 o 
   1   7  19        1.44        0.00     53.35 o 
   3   7  19       98.91       36.75     65.24 o 
   5   7  19      183.55      180.52     87.45 o 
  -8   8  19       19.37       90.45     88.07 o 
  -6   8  19      156.90       91.49     73.48 o 
  -4   8  19       13.89       49.81     67.94 o 
  -2   8  19       17.86        9.79     55.78 o 
   0   8  19      112.74      103.41     74.89 o 
   2   8  19      366.64      384.38    111.74 o 
   4   8  19        0.30        0.00     54.73 o 
  -7   9  19      174.22      185.73     92.84 o 
  -5   9  19      134.11      138.99     90.15 o 
  -3   9  19       58.08       93.25     78.71 o 
  -1   9  19      306.52      425.71    123.46 o 
   1   9  19      566.58      653.88    150.79 o 
  -2  10  19      349.71      363.29    120.03 o 
 -12   0  20       61.86      148.51     89.48 o 
 -10   0  20      113.13       44.92     73.19 o 
  -8   0  20      726.44      567.46    193.16 o 
  -6   0  20      979.01      949.29    155.76 o 
  -4   0  20     1132.07     1073.65    160.38 o 
  -2   0  20     2958.97     2461.56    291.16 o 
   0   0  20     1759.41     1843.26    192.41 o 
   2   0  20     2407.88     2605.78    250.76 o 
   4   0  20     1369.78     1773.85    280.38 o 
   6   0  20      338.63      523.68    183.52 o 
   8   0  20      234.69      244.43    137.35 o 
 -11   1  20      381.47      373.51     79.03 o 
  -9   1  20      335.82      354.99     74.91 o 
  -7   1  20      775.88      794.05    103.59 o 
  -5   1  20      500.85      570.57     86.80 o 
  -3   1  20     1579.27     1517.54    208.57 o 
  -1   1  20     1030.81      706.63    250.68 o 
   1   1  20     1864.17     1944.75    155.50 o 
   3   1  20      636.44      882.64    117.10 o 
   5   1  20      539.51      660.61    109.71 o 
   7   1  20       64.25      131.02     67.71 o 
 -12   2  20      165.73      197.05     67.41 o 
 -10   2  20      120.48      187.18     63.00 o 
  -8   2  20       32.50       62.35     45.54 o 
  -6   2  20      508.98      561.96    103.09 o 
  -4   2  20       68.45       60.01     45.27 o 
  -2   2  20      279.28      236.84     65.89 o 
   0   2  20      674.60      638.54     99.72 o 
   2   2  20      652.14      690.88    127.60 o 
   4   2  20      111.89      162.14     58.19 o 
   6   2  20       33.66       45.66     53.49 o 
 -11   3  20       44.31       66.93     80.82 o 
  -9   3  20      162.34      187.51     88.24 o 
  -7   3  20      311.95      328.16    101.25 o 
  -5   3  20       12.90       56.79     57.75 o 
  -3   3  20       19.29        0.00     41.10 o 
  -1   3  20      152.92      199.96     83.16 o 
   1   3  20       87.18       91.53     61.27 o 
   3   3  20       56.50        0.00     51.16 o 
   5   3  20      100.64      191.85     79.74 o 
   7   3  20       39.87       96.87     74.64 o 
 -10   4  20       69.50       88.35     78.66 o 
  -8   4  20      276.87      208.21     91.14 o 
  -6   4  20       82.71      141.19     78.89 o 
  -4   4  20      351.01      342.52     97.84 o 
  -2   4  20       69.97       35.78     59.46 o 
   0   4  20       78.67      122.89     64.05 o 
   2   4  20      135.04       92.91     99.14 o 
   4   4  20      382.18      455.99    120.66 o 
   6   4  20       88.45       99.04     73.96 o 
 -11   5  20       43.38       81.04    133.95 o 
  -9   5  20      273.73      305.92    108.89 o 
  -7   5  20        2.38       55.05     58.98 o 
  -5   5  20        3.24        0.00     57.32 o 
  -3   5  20      793.01      758.81    146.70 o 
  -1   5  20     1437.81     1370.04    190.90 o 
   1   5  20      581.82      704.57    149.46 o 
   3   5  20       81.69      209.89     80.47 o 
   5   5  20      134.17      208.55     86.34 o 
 -10   6  20      130.07      239.55     98.96 o 
  -8   6  20      579.61      585.13    145.49 o 
  -6   6  20        2.47       29.85     60.44 o 
  -4   6  20      560.56      616.87    137.95 o 
  -2   6  20      351.43      518.07    122.63 o 
   0   6  20      810.77     1008.73    167.15 o 
   2   6  20       11.90       12.79     67.16 o 
   4   6  20      145.52      265.29    104.81 o 
  -9   7  20      310.87      336.68    115.99 o 
  -7   7  20      180.58      217.07     90.52 o 
  -5   7  20      197.61      297.30    101.13 o 
  -3   7  20      242.98      159.81     81.72 o 
  -1   7  20      300.54      414.21    117.96 o 
   1   7  20      328.90      365.67    106.19 o 
   3   7  20      138.87      214.68    138.68 o 
  -6   8  20       80.94      140.10     79.85 o 
  -4   8  20      415.14      329.04    108.01 o 
  -2   8  20      349.19      263.66    103.11 o 
   0   8  20      586.91      615.36    142.75 o 
   2   8  20      332.46      454.81    179.73 o 
  -3   9  20      320.08      316.45    118.49 o 
  -1   9  20      275.14      319.05    110.79 o 
 -11   1  21       20.58       68.42     55.80 o 
  -9   1  21        4.43       29.94     47.73 o 
  -7   1  21       40.88      100.71     49.32 o 
  -5   1  21      190.89      243.64     66.70 o 
  -3   1  21       28.79       74.39     49.61 o 
  -1   1  21      350.56      373.10     80.40 o 
   1   1  21      996.07     1108.99    130.55 o 
   3   1  21      683.40      804.97    146.92 o 
   5   1  21      110.32      114.43     64.69 o 
 -10   2  21      268.67      269.61     87.39 o 
  -8   2  21      153.54       80.66     57.23 o 
  -6   2  21      347.09      299.44     80.98 o 
  -4   2  21      176.99      141.63     59.60 o 
  -2   2  21      245.99      250.25     71.98 o 
   0   2  21     1290.41     1369.39    182.96 o 
   2   2  21     1671.46     2020.94    308.76 o 
   4   2  21      174.39      252.13     87.46 o 
   6   2  21      754.53      881.79    133.08 o 
 -11   3  21      307.54      218.85    181.06 o 
  -9   3  21       84.76      143.45     82.65 o 
  -7   3  21      721.54      533.93    132.26 o 
  -5   3  21      799.63      757.93    152.94 o 
  -3   3  21      265.01      338.00    100.52 o 
  -1   3  21      445.55      508.55    116.79 o 
   1   3  21     1641.73     1653.91    198.71 o 
   3   3  21      441.48      499.84    174.06 o 
   5   3  21      672.92      890.57    162.58 o 
 -10   4  21       60.24      125.57     84.21 o 
  -8   4  21        3.23        0.00     53.64 o 
  -6   4  21     1332.51     1397.50    203.99 o 
  -4   4  21      455.35      458.52    116.57 o 
  -2   4  21      279.07      343.65    113.89 o 
   0   4  21     1013.58     1077.52    169.77 o 
   2   4  21      662.52      606.55    188.06 o 
   4   4  21      133.70      170.79     84.09 o 
  -9   5  21        1.91        4.86     63.27 o 
  -7   5  21      108.47      166.66     85.80 o 
  -5   5  21      431.50      406.52    113.89 o 
  -3   5  21       51.21      153.33     70.95 o 
  -1   5  21      241.01      174.80     82.55 o 
   1   5  21      897.04      690.30    138.73 o 
   3   5  21       33.99        0.00     76.81 o 
  -8   6  21       64.98       73.89     78.51 o 
  -6   6  21       46.25       37.68     58.56 o 
  -4   6  21       46.61      116.42     70.08 o 
  -2   6  21       14.96       39.10     67.10 o 
   0   6  21      108.94      104.79     71.92 o 
   2   6  21       11.84        0.00     85.51 o 
  -7   7  21       81.01       43.39     63.85 o 
  -5   7  21       15.71        0.00     48.05 o 
  -3   7  21      126.17      175.35     80.93 o 
  -1   7  21       37.18        0.00     58.48 o 
   1   7  21       28.84        0.00     56.02 o 
  -2   8  21        1.97       11.04     58.87 o 
 -10   0  22      696.93      859.03    167.87 o 
  -8   0  22      346.94      327.97    108.87 o 
  -6   0  22      114.07      176.37     82.10 o 
  -4   0  22      709.74      901.86    155.71 o 
  -2   0  22      119.65      181.03     77.17 o 
   0   0  22      911.62      847.95    212.65 o 
  -9   1  22      626.73      706.30    108.40 o 
  -7   1  22      109.30      128.20     59.94 o 
  -5   1  22      218.18      217.45     73.25 o 
  -3   1  22      306.41      368.35     85.87 o 
  -1   1  22      246.29      174.39     82.95 o 
   1   1  22      519.46      468.69     94.20 o 
   3   1  22      611.75      634.17    183.52 o 
   5   1  22      651.72      755.93    151.56 o 
  -8   2  22       70.64      108.64     62.90 o 
  -6   2  22       98.89       73.29     53.28 o 
  -4   2  22       60.05       18.52     46.11 o 
  -2   2  22      112.72      245.14     73.32 o 
   0   2  22      354.58      442.08    111.03 o 
   2   2  22       69.13      141.89     97.24 o 
   4   2  22      197.25      242.54    135.84 o 
  -9   3  22        6.04       86.01     80.65 o 
  -7   3  22       49.61       69.72     68.76 o 
  -5   3  22       11.46        0.00     53.31 o 
  -3   3  22       31.38       70.55     60.64 o 
  -1   3  22      240.13      193.14     82.72 o 
   1   3  22      199.97      218.17     85.75 o 
   3   3  22       26.02        0.00     86.65 o 
  -8   4  22       10.58        7.72     58.17 o 
  -6   4  22       50.15       96.25     71.21 o 
  -4   4  22       53.80       77.42    118.81 o 
  -2   4  22        0.23       39.36     58.13 o 
   0   4  22      145.67       55.94     65.47 o 
   2   4  22        3.93       10.22     81.73 o 
  -7   5  22       76.78       82.68     69.34 o 
  -5   5  22      367.68      384.93    113.10 o 
  -3   5  22      414.71      347.93    107.00 o 
  -1   5  22      692.56      599.95    133.82 o 
   1   5  22       21.08       37.06     61.73 o 
  -6   6  22      237.89      273.38    108.76 o 
  -4   6  22      642.32      654.57    141.87 o 
  -2   6  22      544.79      507.56    130.36 o 
   0   6  22      121.45       53.98     71.03 o 
  -7   1  23       93.66      109.59     57.29 o 
  -5   1  23        2.19       11.10     47.50 o 
  -3   1  23       50.11       14.48     49.53 o 
  -1   1  23      121.71      178.19     65.02 o 
  -6   2  23       93.78       60.88     52.89 o 
  -4   2  23       23.39       21.00     52.94 o 
  -2   2  23      308.83      367.52    106.83 o 
   0   2  23      211.06      259.57     92.95 o 
   2   2  23      106.31      241.03    135.46 o 
  -7   3  23      544.36      481.24    131.92 o 
  -5   3  23      150.02      184.79     86.91 o 
  -3   3  23      221.73      282.04     97.88 o 
  -1   3  23      324.83      258.18     93.19 o 
   1   3  23      249.53      195.24    129.78 o 
  -6   4  23      569.04      595.26    140.95 o 
  -4   4  23      192.03      265.69     96.88 o 
  -2   4  23      570.43      473.72    161.00 o 
   0   4  23      648.23      784.55    153.12 o 
  -3   5  23      102.47      122.27     76.62 o 
  -4   0  24        6.40       61.68     91.19 o 
  -2   0  24       22.18       20.05     82.49 o 
  -3   1  24        5.09        8.59     45.52 o 
  -1   1  24      470.90      437.03    161.19 o 
                                                 
